# Supplementary material for: What are the impacts of activities undertaken in UNESCO biosphere reserves on socio-economic wellbeing in Southeast Asia? A systematic review
Source: Environ Evid. 2023 Dec 14;12:30. doi: 10.1186/s13750-023-00322-1 (PMC11378852; doi:10.1186/s13750-023-00322-1)
Supplement: Supplementary file 3 — Additional file 3: Theses and websites searches details. [file 13750_2023_322_MOESM3_ESM.xlsx]

## Sheet: README
Additional File 3
This file describes the methods for searching within thesis repositories and websites listed for the systematic review.
It also records the forward and backward citiation chasing methods in two separate tabs.

## Sheet: Theses
	Web address for database	Reviewer name	Date	Type of search	Search string
	Note that there may be more than one repository for each organisation- create a new spreadshet row for each repository searched e.g. UNEP has two relevant pages, so two separate rows	Name of reviewer undertaking the search	Date the search was undertaken	E.g. restricted by English language, section of website for publications	e.g. forest AND (burn OR fire)	Date limit	Language filter	Searched in	Results saved?	Number of hits	Note	Relevant at T and A and available at FT	Relevant at T and A and NOT available at FT	Notes
· Cybertesis	http://www.unesco.org/new/en/communication-and-information/portals-and-platforms/goap/key-organizations/latin-america-and-the-caribbean/cybertesis/	JE			HAVE NOT SEARCHED BECAUSE THERE IS A SEPARATE ONE FOR EACH SOUTH AMERICAN UNIVERSITY AND IT SEEMS NOT RELEVANT
· DART-Europe	https://www.dart-europe.org/basic-search.php	JE	2020-12-22	search facility	(management or conservation) and (health or livelihood or economic) and (coast or marine or mangrove)	2019-2020	English	Keywords	Excel sheet	35		0
· DiVA	http://www.diva-portal.org/smash/search.jsf?dswid=-2281&searchType=UNDERGRADUATE&faces-redirect=true&query=&af=%5B%5D&aq=%5B%5B%5D%5D&aqe=%5B%5D&aq2=%5B%5B%5D%5D	JE	2020-12-23	search facility	marine OR conservation	2019-2020	English	Keywords	Excel sheet	36		0
· Ethos	http://ethos.bl.uk/Home.do;jsessionid=AA1C72929331797FD1F3AFBBA807F654	JE	2020-12-22	search facility	"marine AND conservation" "coast AND conservation" "coast and management" "marine and management", "mangrove AND management" "mangrove AND conservation"	2019-2020	not possible	Keywords; title	Excel sheet	14	Did separate searches for title, keyword, and for each search term combination	3		2 papers from Duong's thesis that she sent as she cant release the thesis to us	Wodehouse
· NARCIS	https://www.narcis.nl/?Language=en	JE	2020-12-22	search facility	(management or conservation) and (coast or marine or mangrove)	2019-2020	not possible	Not stated	Excel sheet	21		0
· National ETD	http://www.netd.ac.za/	JE	2020-12-22	entire repository	marine AND conservation,	not possible	not possible	Keywords	Excel sheet	50	took the first 50 of 252, not possible to sort by date and does not look relevant to SE Asia	0
· National Library of Australia Trove Service	https://trove.nla.gov.au/	JE	2020-12-22	entire site	marine AND conservation,	2019-2020	English	Keywords	Excel sheet	45		2		Priyanto	White
· NDLTD	http://search.ndltd.org/	JE	2020-12-22	entire site	(management or conservation) and (health or livelihood or economic) and (coast or marine or mangrove)	2019-2020	English	Keywords	Excel sheet	15	With any of the tags: Management; Environmental; Conservation; Ecology; Marine	1		Nguyen
· Proquest Dissertations and Theses Global	https://search.proquest.com/pqdtglobal/index?_ga=2.73652754.1011994634.1530626827-1292196482.1530626827	JE	2020-12-22	entire site	(management or conservation) and (health or livelihood or economic) and (coast or marine or mangrove)	2019-2020	English	Abstract	Excel sheet	89		2	1	Durney 2019 Cant access- have asked for it directly via University of Arizona on 28 Jan 2021	Rawichutiwan	Lindsay
· Repositorio Cientifico de Acesso Aberto de Portugal	https://www.rcaap.pt/	JE	2019-11-06	entire site	marine AND conservation AND management	2019-2020	English	Abstract	Excel sheet	27		0
· Theses Canada	https://bac-lac.on.worldcat.org/discovery	JE	2019-11-06	entire site	marine AND conservation AND management	2019-2020	English	Keyword	Excel sheet	6		0
Erasmus thesis repository	https://thesis.eur.nl/				marine protected area; marine reserve, marine park, mangrove management; mangrove reserve; mangrove park; mangrove protect	2019-2020	not possible	all	RIS file	58 (31 after dedupeing)	searched each of these terms separately, downloaded RIS file for each and compiled them in Endnote	0		Added this thesis to the list after the protocol was published because we found that it may be a source of relevant material
												8	1

## Sheet: Backward citation chasing
Author-date	Relevant at title	Relevant articles at title and abstract	Relevant at full text?	Reason	Notes	Snowball papers from potentially relevant articles	Relevant at full text?	Reason
Dinh, 2010	Sang, D. T. 2006 Interactions between local people and protected areas; a case study of Cat Tien Biosphere Reserve, Vietnam. Master thesis, Technical University of Dresden, Germany	none
Vong, 2017	none	none
Ngoc, 2018	Q.T.K. Ngoc, C.W. Armstrong, N.T.K. Anh Indicators for assessing marine protected areas - the case of the Nha Trang Bay Marine Protected area in Vietnam Asian Fish. Sci., 25 (2012), pp. 52-65	none				Lan, D.T.K. 2009. The attitudes and perceptions of resource users and managers towards the Nha Trang Bay MPA management. Master thesis, University of Tromso, Norway. 77 pp.	wrong population	not in the UNESCO MAB
D'Agnes, 2010	none	none
Richardson, 2018	none	none
Shively, 2001	none	none
Matsumoto-Takahashi, 2014	Yasuoka, J., Poudel, K. C., Poudel-Tandukar, K., Nguon, C., Ly, P., Socheat, D., & Jimba, M. (2010). Assessing the quality of service of village malaria workers to strengthen community-based malaria control in Cambodia. Malaria journal, 9(1), 1-11.	KILUSAN LIGTAS MALARIA: Advancing Social Mobilization towards Sustainable Malaria Control in the Province of Palawan, the Philippines Ray U. Angluben, Marvi R. Trudeau, Shigeyuki Kano, Pilarita Tongol-Rivera	no	wrong intervention	Exclude- the intervention is health focused and not a UNESCO aligned intervention
Bahadur, 2020	Dougill, A.J., Fraser, E.D.G., Holden, J., Hubacek, K., Prell, C., Reed, M.S., Stagl, S., Stringer, L.C., 2006. Learning from doing participatory rural research: lessons from the peak district national park. J. Agric. Econ. 57 (2), 259–275. https://doi.org/10.1111/j.1477-9552.2006.00051.x. Reed, M.S., Fraser, E.D.G., Dougill, A.J., 2006. An adaptive learning process for developing and applying su…	none
Sok, 2012	CNMC, 2007; Resurreccion, 2008).Pomeroy & Williams, 1994 Collares-Pereira et al., 2002 Biddulph, 2003	none
Palmer, 2014	Baland & Platteau, 1996; Knox & Meinzen-Dick, 2000).Yasmi, Colfer, Yuliani, Indriatmoko, & Heri, 2007	Steffan-Dewenter, I., Kessler, M., Barkmann, J., Bos, M., Buchori, D., Erasmi, S., . . . Tscharntke, T. (2007). Tradeoffs between income, biodiversity, and ecosystem functioning during tropical rainforest conversion and agroforestry intensification. Proceedings of the National Academy of Sciences, 104, 4973–4978.	no	wrong outcome
Eriksson, 2019	none	none
Nguyen, 2019	(Harrison, 2008; Pleumarom, 2012; Scheyvens, 2009) Croes & Vanegas, 2008; Njoya & Seetaram, 2017; Vanegas, Gartner, & Senauer, 2015), (Alam & Paramati, 2016; Tosun, Timothy, & Öztürk, 2003). Job & Paesler, 2013; Leisher, Beukering, & Scherl, 2007; Manwa & Manwa, 2014; Spiteri & Nepal, 2008 (Brown, 2011; Nguyen, 2010	none
Dumlao, 2003	none	none
Pido, 2009	Bernardo RG, Valientes MR (2001) Livelihood Profile of Honda Bay and Puerto Princesa Bay, Puerto Princesa City, Palawan. In: Resource and Social Assessment of Honda Bay and Puerto Princesa Bay. Terminal Report. Fisheries Resource Management Project, Philippines. 23 p.	none
Torell, 2010	none	none
Tran, 2014	(Farrelly, 2011; Jones, 2005; Lacher & Nepal, 2010). With several notable exceptions (Dilly, 2003; Pleno, 2006; Reimer & Walter, 2013; Schellhorn, 2010; Scheyvens, 2007; Stronza, 2005; Tucker & Boonabaana, 2012), (Aitchison, 2005; Ferguson, 2011; Gentry, 2007; Hall, Swain, & Kinnaird, 2003; Kinnaird & Hall, 1994; Swain, 1995) Ishii (2012) Schellhorn (2010)	none
Tupper, 2015	none	none

## Sheet: Forward citation chasing
Author-date	Citation	Number of articles citing this record (using Google Scholar)	Relevant articles at title and abstract	Relevant at full text?	Reason	Notes
Dinh, 2010	Dinh, T. S., Ogata, K., & Yabe, M. (2010). Contribution of forest resources to local people's income: a case study in Cat Tien Biosphere Reserve, Vietnam. Journal of the Faculty of Agriculture, Kyushu University, 55(2), 397-402.	3	none
Vong, 2017	Vong, R. (2017). Impact of community-based natural resource management on household consumption: A case study of Tonle Sap Lake, Cambodia. Journal of Fisheries, 5(2), 497-506.	1	none
Ngoc, 2018	Ngoc, Q. T. K. (2018). Impacts on the ecosystem and human well-being of the marine protected area in Cu Lao Cham, Vietnam. Marine Policy, 90, 174-183.	19	none
D'Agnes, 2010	D'Agnes, L., D'Agnes, H., Schwartz, J. B., Amarillo, M. L., & Castro, J. (2010). Integrated management of coastal resources and human health yields added value: A comparative study in Palawan (Philippines). Environmental Conservation, 37(4), 398-409.	55	none
Richardson, 2018	Richardson, R. B., & Suvedi, M. (2018). Assessing the potential for small-scale aquaculture in Cambodia. Environments, 5(7), 76.	7	none
Shively, 2001	Shively, G., & Martinez, E. (2001). Deforestation, irrigation, employment, and cautious optimism in southern Palawan, the Philippines. In A. Angelsen & D. Kaimowitz (Eds.), Agricultural technologies and tropical deforestation (pp. 335-346). CABI.	56	none
Matsumoto-Takahashi, 2014	Matsumoto-Takahashi, E. L. A., Tongol-Rivera, P., Villacorte, E. A., Angluben, R. U., Yasuoka, J., Kano, S., & Jimba, M. (2014). Determining the impact of community awareness-raising activities on the prevention of malaria transmission in Palawan, the Philippines. Parasitology international, 63(3), 519-526.	9	none
Bahadur, 2020	Bahadur, K. C. K., Elliott, V., Seng, R., Pomeroy, R. S., Schenkels, J., & Fraser, E. D. (2020). Evaluating community fishery management using Fishers' perceptions in the Tonle Sap lake of Cambodia. Environmental Development, 33, 100503.	6	Gillespie, J., & Penny, D. (2022). The effect of proximity to protected areas on community adaptation to environmental change. Journal of Environmental Management, 301, 113805.	no	wrong outcome
Sok, 2012	Sok, S., Yu, X., & Wong, K. K. (2012). Impediments to community fisheries management: Some findings in Kompong Pou commune, Krakor District in Cambodia's Tonle Sap. Singapore Journal of Tropical Geography, 33(3), 398-413.	14	Sok, S., & Yu, X. (2021). Co-management of small-scale fishery in the Tonle Sap Lake, Cambodia. Regional Sustainability, 2(1), 1-11. Sok, S., Wang, F., & Chhinh, N. (2021). Political participation and small-scale fishery management in the Tonlé Sap, Cambodia. International Journal of Water Resources Development, 1-18.	no	wrong outcome	participation and satisfaction with planning regulations were not separated
Palmer, 2014	Palmer, C. (2014). Making a difference? Accounting for nongovernmental organizations in the comanagement of Lore Lindu national park, Indonesia. The Journal of Environment & Development, 23(4), 417-445.	7	none
Eriksson, 2019	Eriksson, B., Johansson, F., & Blicharska, M. (2019). Socio-economic impacts of marine conservation efforts in three Indonesian fishing communities. Marine Policy, 103, 59-67.	14	none
Nguyen, 2019	Nguyen, V. H. (2019). Tourism and poverty: Perspectives and experiences of local residents in Cu Lao Cham MPA, Vietnam. Tourism in Marine Environments, 14(3), 179-197.	4	none
Dumlao, 2003	Dumlao, B. C. (2003). Acceptability of mangrove rehabilitation project to the coastal community in Brgy Kamuning, Sta. Lourdes, Tagburos in Puerto Princesa City, Palawan Thesis.	no results
Pido, 2009	Pido, M. D., Vergara, S. G., Macasaet, M. T. U., Pontillas, J. F. A., Pontillas, M. S., de Leon, E. P., ... & Mendoza, N. I. (2009). Socioeconomic monitoring (SOCMON) as a tool in the management of marine protected areas: Participatory process and initial survey results in Binduyan Fish Sanctuary, Palawan, Philippines. In Proceedings of the 11th International Coral Reef Symposium, Ft. Lauderdale,…	2	Pido, M. D., Pontillas, M. S., Piol, E. G., Macasaet, M. T. U., Pontillas, J. F. A., Ponce Leona, E. M. C., ... & Buenconsejo, J. (2012). Assessment of coastal management issues through socioeconomic monitoring (SocMon) methodology at the four coastal villages in Oriental Mindoro and Palawan Provinces in the Philiippines: program recommendations and policy directions.	no	wrong outcome	no data, only baseline data on household status not linked to the intervention
Torell, 2010	Torell, E., Crawford, B., Kotowicz, D., Herrera, M. D., & Tobey, J. (2010). Moderating our expectations on livelihoods in ICM: Experiences from Thailand, Nicaragua, and Tanzania. Coastal Management, 38(3), 216-237.	47	none
Tran, 2014	Tran, L., & Walter, P. (2014). Ecotourism, gender and development in northern Vietnam. Annals of Tourism Research, 44, 116-130.	139	Tran, L. T. (2014). Community member learning in a community-based ecotourism project in Northern Vietnam (Doctoral dissertation, University of British Columbia).	no	wrong outcome	no more quant data than the other Tran publication which is included
Tupper, 2015	Tupper, M., Asif, F., Garces, L. R., & Pido, M. D. (2015). Evaluating the management effectiveness of marine protected areas at seven selected sites in the Philippines. Marine Policy, 56, 33-42.	42	none
