# Supplementary material for: What are the impacts of activities undertaken in UNESCO biosphere reserves on socio-economic wellbeing in Southeast Asia? A systematic review
Source: Environ Evid. 2023 Dec 14;12:30. doi: 10.1186/s13750-023-00322-1 (PMC11378852; doi:10.1186/s13750-023-00322-1)
Supplement: Supplementary file 4 — Additional file 4: Records excluded at Full Text with reasons. [file 13750_2023_322_MOESM4_ESM.xlsx]

## Sheet: Excluded at FT
Source	Citation	authors	Title	year	journal	volume	issue	pages	issn	Included at Full text?	Exclude reason	Notes
Database searches		Clifton, J.	Achieving congruence between conservation and community: The Bajau ethnic group and marine management within the Wakatobi and south-east Asia	2013	Marine Research and Conservation in the Coral Triangle			209-224	9781616684730 (ISBN)	No	irrelevant study or article type	Cited By :2 Export Date: 27 January 2021 Correspondence Address: Clifton, J.; School of Earth and Environment, , Crawley, WA 6009, Australia RAYYAN-INCLUSION: {"Jacqui"=>"Included", "Thao"=>"Included"}
Database searches		Lasso, A. and Dahles, H.	Are tourism livelihoods sustainable? Tourism development and economic transformation on Komodo Island, Indonesia	2018	Asia Pacific Journal of Tourism Research	23	5	473-485	1094-1665	No	irrelevant intervention	Lasso, Aldi Dahles, Heidi Lasso, Aldi/Q-1979-2019; Lasso, Aldi/O-6371-2017 Dahles, Heidi/0000-0003-1239-1718; Lasso, Aldi/0000-0001-5199-0903 1741-6507 RAYYAN-INCLUSION: {"Jacqui"=>"Included", "Lam"=>"Included"}
Database searches		Kuenzer, C. and Tuan, V. Q.	Assessing the ecosystem services value of Can Gio Mangrove Biosphere Reserve: Combining earth-observation- and household-survey-based analyses	2013	Applied Geography	45		167-184	0143-6228	No	irrelevant intervention	Kuenzer, Claudia Vo Quoc Tuan 1873-7730 RAYYAN-INCLUSION: {"Jacqui"=>"Included", "Lam"=>"Included"}
Database searches		Van Cuong, C. and Dart, P. and Dudley, N. and Hockings, M.	Building Stakeholder Awareness and Engagement Strategy to Enhance Biosphere Reserve Performance and Sustainability: The Case of Kien Giang, Vietnam	2018	Environmental Management	62	5	877-891	0364-152X	No	irrelevant outcome	Van Cuong, Chu Dart, Peter Dudley, Nigel Hockings, Marc 1432-1009 RAYYAN-INCLUSION: {"Jacqui"=>"Included", "Thao"=>"Included"}
Database searches		Khaeruddin, I. and Sugardjito, J. and Garniati, L. and Purwanto, Y. and Saloma and Maryanto, I. and Setyawati, T.	The case of the German Technical Cooperation in supporting sustainable resources management in Lore Lindu Biosphere Reserve, Central Sulawesi - Indonesia	2019		298			17551307 (ISSN)	No	irrelevant study or article type	Cited By :1 Export Date: 27 January 2021 Correspondence Address: Khaeruddin, I.; Forests and Climate Change Programme (FORCLIME), Indonesia; email: ismet.khaeruddin@giz.de RAYYAN-INCLUSION: {"Jacqui"=>"Included", "Thao"=>"Included"}
Database searches		Ratner, B. D. and Mam, K. and Halpern, G.	Collaborating for resilience: conflict, collective action, and transformation on Cambodia's Tonle Sap Lake	2014	Ecology and Society	19	3		1708-3087	No	irrelevant outcome	Ratner, Blake D. Mam, Kosal Halpern, Guy RAYYAN-INCLUSION: {"Jacqui"=>"Included", "Lam"=>"Included"}
Database searches		Elliott, G. and Wiltshire, B. and Manan, I. A. and Wismer, S.	Community participation in marine protected area management: Wakatobi National Park, Sulawesi, Indonesia	2001	Coastal Management	29	4	295-316	0892-0753	No	irrelevant study or article type	Elliott, G Wiltshire, B Manan, IA Wismer, S RAYYAN-INCLUSION: {"Jacqui"=>"Included", "Lam"=>"Included"}
Database searches		Sandalo, R. M. and Pomeroy, R. S.	Community-based coastal resources management: The Palawan experience	1994	Community Management and Common Property of Coastal Fisheries in Asia and the Pacific: Concepts, Methods and Experiences			165-181	971-8709-56-8	No	irrelevant study or article type	Sandalo, RM Workshop on Community Management and Common Property of Coastal Fisheries and Upland Resources in Asia and the Pacific - Concepts, Methods and Experiences Jun 21-23, 1993 Silang, philippines Int Dev Res Ctr, Ford Fdn 0115-4435 RAYYAN-INCLUSION: {"Jacqui"=>"Included", "Lam"=>"Included"}
Database searches		Ratner, B. D. and So, S. and Mam, K. and Oeur, I. and Kim, S.	Conflict and collective action in Tonle Sap fisheries: adapting governance to support community livelihoods	2017	Natural Resources Forum	41	2	71-82	0165-0203	No	irrelevant study or article type	Ratner, Blake D. So, Sovannarith Mam, Kosal Oeur, Il Kim, Sour 1477-8947 RAYYAN-INCLUSION: {"Jacqui"=>"Included", "Lam"=>"Included"}
Database searches		Hamilton, L. and Jepson, P.	Conflict in Crocker: applying ethical analysis to constructive dialogue in a co-managed protected area in Sabah (Malaysia)	2017	Environmental Conservation	44	2	166-173	0376-8929	No	irrelevant study or article type	Hamilton, Logan Jepson, Paul 1469-4387 RAYYAN-INCLUSION: {"Jacqui"=>"Included", "Lam"=>"Included"}
Database searches		Gustave, R. and Borchers, H.	Conservation and conflict in Komodo National Park	2007	Biodiversity and Human Livelihoods in Protected Areas: Case Studies from the Malay Archipelago			187-202	9780511542169 (ISBN); 0521870216 (ISBN); 9780521870214 (ISBN)	No	irrelevant intervention	Cited By :5 Export Date: 27 January 2021 RAYYAN-INCLUSION: {"Jacqui"=>"Included", "Lam"=>"Included"}
Database searches		Kheng, L.	Conservation success of Prek Toal Core Area, Tonle Sap Biosphere Reserve, Cambodia	2016						NOT FOUND/IRRETRIEVABLE		RAYYAN-INCLUSION: {"Jacqui"=>"Included", "Lam"=>"Included"}
Database searches		Farley, J. and Batker, D. and de la Torre, I. and Hudspeth, T.	Conserving Mangrove Ecosystems in the Philippines: Transcending Disciplinary and Institutional Borders	2010	Environmental Management	45	1	39-51	0364-152X	No	irrelevant intervention	Farley, Joshua Batker, David de la Torre, Isabel Hudspeth, Tom De la Torre, Isabel/B-7064-2008 De la Torre, Isabel/0000-0003-3134-7720; Farley, Joshua/0000-0002-5793-5240 1432-1009 RAYYAN-INCLUSION: {"Jacqui"=>"Included", "Lam"=>"Included"}
Database searches		Bargheer, S.	Conserving the future: UNESCO biosphere reserves as laboratories for sustainable development	2015	Endangerment, Biodiversity and Culture			115-133	9781317538073 (ISBN); 9781138847415 (ISBN)	No	irrelevant population	Cited By :2 Export Date: 27 January 2021 Correspondence Address: Bargheer, S.; Department of Sociology, University of California, Los AngelesUnited States RAYYAN-INCLUSION: {"Jacqui"=>"Included", "Lam"=>"Included"}
Database searches		Borsdorf, F. F. and Pelenc, J. and Reutz-Hornsteiner, B. and Le Tourneau, F. M. and Velut, S. and Coy, M.	The contribution of biosphere reserves to regional sustainability: An institutional approach	2014	International Journal of Sustainable Society	6	1	60-81	17562538 (ISSN)	No	irrelevant study or article type	Cited By :4 Export Date: 27 January 2021 Correspondence Address: Borsdorf, F.F.; Institute of Mountain Research: Man and Environment, TechnikerstraÃŸe 21a, 6020 Innsbruck, Austria; email: falk.borsdorf@oeaw.ac.at RAYYAN-INCLUSION: {"Jacqui"=>"Included", "Lam"=>"Included"}
Database searches		Dako, F. X. and Purwanto, R. H. and Faida, L. R. W. and Sumardi	Contribution of the Mutis Timau Protected Forest to Community Income in the Forest Management Unit of South Central Timor Regency, Timor Island, Indonesia	2020	Jurnal Manajemen Hutan Tropika	26	2	105-113	2087-0469	No	irrelevant population	Dako, Fransiskus Xaverius Purwanto, Ris Hadi Faida, Lies Rahayu Wijayanti Sumardi 2089-2063 RAYYAN-INCLUSION: {"Jacqui"=>"Included", "Lam"=>"Included"}
Database searches		Bahar, A. and Fauzi, A.	Coral reefs ecotourism sustainability assessment based on the integration of government-private-local community in Hoga Island, Wakatobi Regency	2020		564			17551307 (ISSN)	No	irrelevant outcome	Export Date: 27 January 2021 RAYYAN-INCLUSION: {"Jacqui"=>"Included", "Lam"=>"Included"}
Database searches		Dina, T. and Sato, J.	The cost of privatizing the commons: overlapping property systems in Tonle Sap, Cambodia	2015	International Journal of the Commons	9	1	261-280	1875-0281	No	irrelevant outcome	Dina, Thol Sato, Jin RAYYAN-INCLUSION: {"Jacqui"=>"Included", "Lam"=>"Included"}
Database searches		Yulianto and Soekmadi, R. and Hikmat, A. and Kusmana, C.	Crafting Local Institution Using Social-Ecological System Framework for Sustainable Rattan Governance in Lore Lindu National Park	2019	Jurnal Manajemen Hutan Tropika	25	3	135-145	2087-0469	No	irrelevant intervention	Yulianto Soekmadi, Rinekso Hikmat, Agus Kusmana, Cecep 2089-2063 RAYYAN-INCLUSION: {"Jacqui"=>"Included", "Lam"=>"Included"}
Database searches		Habibah, A. and Mushnfah, I. and Hamzah, J. and Buang, A. and Tonman, M. E.	Crafting the natural capitals for sustainability of ecotourism in tasik chini biosphere reserve: The host-guest perspectives	2012	Social Sciences (Pakistan)	7	4	611-619	18185800 (ISSN)	No	irrelevant study or article type	Cited By :1 Export Date: 27 January 2021 Correspondence Address: Habibah, A.; School of Social, Development and Environmental Studies, , Bangi, 43600, Selangor, Malaysia RAYYAN-INCLUSION: {"Jacqui"=>"Included", "Lam"=>"Included"}
Database searches		Nguyen, N. C. and Bosch, O. J. H. and Maani, K. E.	Creating 'Learning Laboratories' for Sustainable Development in Biospheres: A Systems Thinking Approach	2011	Systems Research and Behavioral Science	28	1	51-62	1092-7026	No	irrelevant intervention	Nguyen, Nam C. Bosch, Ockie J. H. Maani, Kambiz E. RAYYAN-INCLUSION: {"Jacqui"=>"Included", "Lam"=>"Included"}
Database searches		Nguyen, T. and Huynh, T. and Zhang, H.	Cu Lao Cham biosphere reserve sustainability project In Vietnam: corporate framework for sustainable development management	2015	Sustainable Development (2 â€¦					No	irrelevant intervention	Cited By (since 2015): 3 RAYYAN-INCLUSION: {"Jacqui"=>"Included", "Lam"=>"Included"}
Database searches		Luom, T. T. and Phong, N. T.	Current Management of Allocated Mangroves for Livelihood Improvement in the Mekong Delta, Vietnam: Knowledge Gaps and a Potential Model for Future Management		Journal of Sustainable Forestry				1054-9811	No	irrelevant study or article type	Thai Thanh Luom Nguyen Tan Phong 1540-756x RAYYAN-INCLUSION: {"Jacqui"=>"Included", "Lam"=>"Included"}
Database searches		Ingelmo, I. A. and Isman, A. and Siraj, S. and Kiyici, M.	Design and development of a Sustainable Tourism Indicator based on human activities analysis in Inle Lake, Myanmar	2013	13th International Educational Technology Conference	103		262-272		No	irrelevant outcome	Ingelmo, Ismael Abedin 13th International Educational Technology Conference Oct 30-nov 01, 2014 Lisbon, PORTUGAL 1877-0428 RAYYAN-INCLUSION: {"Jacqui"=>"Included", "Lam"=>"Included"}
Database searches		Htun, N. Z. and Mizoue, N. and Yoshida, S.	Determinants of Local People's Perceptions and Attitudes Toward a Protected Area and Its Management: A Case Study From Popa Mountain Park, Central Myanmar	2012	Society & Natural Resources	25	8	743-758	0894-1920	No	irrelevant population	Htun, Naing Zaw Mizoue, Nobuya Yoshida, Shigejiro RAYYAN-INCLUSION: {"Jacqui"=>"Included", "Lam"=>"Included"}
Database searches		Phong, N. T. and Luom, T. T. and Parnell, K. E.	Developing a framework for integrating local and scientific knowledge in internationally funded environment management projects: case studies from Kien Giang Province, Vietnam	2017	Local Environment	22	11	1298-1310	1354-9839	No	irrelevant outcome	Nguyen Tan Phong Thai Thanh Luom Parnell, Kevin E. Parnell, Kevin/AAV-9393-2020; Nguyen, Phong/AAA-1109-2019; Parnell, Kevin E/E-6546-2013 Parnell, Kevin/0000-0001-9473-5267; Nguyen, Phong/0000-0003-3620-4972; Parnell, Kevin E/0000-0001-9473-5267 1469-6711 RAYYAN-INCLUSION: {"Jacqui"=>"Included", "Lam"=>"Included"}
Database searches		Junaid, I. and Salam, N. and Salim, M. A. M.	Developing homestay to support community-based tourism	2019	Masyarakat Kebudayaan Dan Politik	32	4	390-398	2086-7050	No	irrelevant study or article type	Junaid, Ilham Salam, Nur Salim, Muh. Arfin M. Salim, Muhammad Arfin Muhammad/U-5429-2017 Salim, Muhammad Arfin Muhammad/0000-0002-8660-1944 2528-6013 RAYYAN-INCLUSION: {"Jacqui"=>"Included", "Lam"=>"Included"}
Database searches		Batisse, M.	DEVELOPMENT AND IMPLEMENTATION OF THE BIOSPHERE RESERVE CONCEPT AND ITS APPLICABILITY TO COASTAL REGIONS	1990	Environmental Conservation	17	2	111-116	0376-8929	No	irrelevant study or article type	Batisse, m RAYYAN-INCLUSION: {"Jacqui"=>"Included", "Lam"=>"Included"}
Database searches		Manurung, K. and Basir-Cyio, M. and Basri, H. and Effendy	The development and potential evaluation of indonesian lore lindu national park ecotourism in relation to the economic growth of the surrounding community	2019	Journal of Environmental Management and Tourism	10	2	366-373	20687729 (ISSN)	No	irrelevant intervention	Export Date: 27 January 2021 RAYYAN-INCLUSION: {"Jacqui"=>"Included", "Lam"=>"Included"}
Database searches		Batisse, M.	Development of the Biosphere Reserve concept	1986	Nature & Resources	22	3	2022-11-02		No	irrelevant study or article type	Cited By :36 Export Date: 27 January 2021 RAYYAN-INCLUSION: {"Jacqui"=>"Included", "Lam"=>"Included"}
Database searches		Fabinyi, M.	Dive tourism, fishing and marine protected areas in the Calamianes Islands, Philippines	2008	Marine Policy	32	6	898-904	0308597X (ISSN)	No	irrelevant intervention	Cited By :49 Export Date: 27 January 2021 Correspondence Address: Fabinyi, M.; Resource Management in Asia-Pacific Program, Coombs Building, Fellows Road, Canberra, ACT 0200, Australia; email: mike.fabinyi@anu.edu.au RAYYAN-INCLUSION: {"Jacqui"=>"Included", "Lam"=>"Included"}
Database searches		Mangubhai, Sangeeta and Saleh, Muhammad and Suprayitno and Muljadi, Andreas and Purwanto and Rhodes, Kevin L. and Tjandra, Katherina	Do not Stop: The Importance of Seamless Monitoring and Enforcement in an Indonesian Marine Protected Area	2011	Journal of Marine Biology	2011		2022-11-01	####	No	irrelevant outcome	Mangubhai, Sangeeta 1; Email Address: smangubhai@gmail.com; Saleh, Muhammad 2; Suprayitno 2; Muljadi, Andreas 1; Purwanto 1; Rhodes, Kevin L. 3; Tjandra, Katherina 4; Affiliations: 1: Nature Conservancy, Indonesia Marine Program, Jl. Pengembak 2, Sanur, Bali 80228, Indonesia; 2: Balai Taman Nasional Komodo, Jalan Kasimo, Labuan Bajo, Manggarai Barat, Nusa Tenggara Timur 86554, Indonesia; 3: Colle…
Database searches		Mohedano RoldÃ¡n, A. and Duit, A. and Schultz, L.	Does stakeholder participation increase the legitimacy of nature reserves in local communities? Evidence from 92 Biosphere Reserves in 36 countries	2019	Journal of Environmental Policy and Planning	21	2	188-203	1523908X (ISSN)	No	irrelevant intervention	Cited By :4 Export Date: 27 January 2021 CODEN: JEPNF Correspondence Address: Mohedano RoldÃ¡n, A.; Department of Political Science, Sweden; email: alba.mohedanoroldan@statsvet.su.se RAYYAN-INCLUSION: {"Jacqui"=>"Included", "Lam"=>"Included"}
Database searches		Shimlock, Maurine	Dragon park under siege	1999	BBC Wildlife	17	4	62	####	No	irrelevant study or article type	Shimlock, Maurine; Issue Info: Apr99, Vol. 17 Issue 4, p62; Thesaurus Term: Coral reefs & islands; Thesaurus Term: Fishing; Subject: Indonesia; Subject: Komodo Island (Indonesia); NAICS/Industry Codes: 713990 All Other Amusement and Recreation Industries; Number of Pages: 4/7p; Illustrations: 1 Color Photograph; Document Type: Article RAYYAN-INCLUSION: {"Jacqui"=>"Included", "Lam"=>"Included"}
Database searches		Garces, L. R. and Pido, M. D. and Tupper, M. H. and Silvestre, G. T.	Evaluating the management effectiveness of three marine protected areas in the Calamianes Islands, Palawan Province, Philippines: Process, selected results and their implications for planning and management	2013	Ocean & Coastal Management	81		49-57	0964-5691	No	irrelevant intervention	Garces, Len R. Pido, Michael D. Tupper, Mark H. Silvestre, Geronimo T. Tupper, Mark/0000-0002-6157-7714 Si RAYYAN-INCLUSION: {"Jacqui"=>"Included", "Thao"=>"Included"}
Database searches		Van Cuong, C. and Dart, P. and Dudley, N. and Hockings, M.	Factors influencing successful implementation of Biosphere Reserves in Vietnam: Challenges, opportunities and lessons learnt	2017	Environmental Science & Policy	67		16-26	1462-9011	No	wrong intervention	Van Cuong, Chu Dart, Peter Dudley, Nigel Hockings, Marc 1873-6416 RAYYAN-INCLUSION: {"Jacqui"=>"Included"}
Database searches		Fremerey, M.	Local management of natural resources. An organizational challenge for village communities at the margin of the Lore Lindu National Park in Central Sulawesi	2006	Journal of Agriculture and Rural Development in the Tropics and Subtropics, Supplement		84	195-203	16138422 (ISSN)	No	irrelevant intervention	Export Date: 27 January 2021 Correspondence Address: Fremerey, M.; Instituts fÃ¼r Soziokulturelle Studien(ISOS), , Witzenhausen, Germany; email: fremerey@wiz.uni-kassel.de RAYYAN-INCLUSION: {"Jacqui"=>"Included", "Thao"=>"Included"}
Database searches		Phong, N. T. and Luom, T. T. and Parnell, K. E.	Mangrove allocation for coastal protection and livelihood improvement in Kien Giang province, Vietnam: Constraints and recommendations	2017	Land Use Policy	63		401-407	0264-8377	No	irrelevant study or article type	Nguyen Tan Phong Thai Thanh Luom Parnell, Kevin E. Parnell, Kevin E/E-6546-2013; Parnell, Kevin/AAV-9393-2020 Parnell, Kevin E/0000-0001-9473-5267; Parnell, Kevin/0000-0001-9473-5267 1873-5754 RAYYAN-INCLUSION: {"Jacqui"=>"Included", "Thao"=>"Included"}
Database searches		Kanchanaroek, Y. and Termansen, M. and Quinn, C.	Property rights regimes in complex fishery management systems: A choice experiment application	2013	Ecological Economics	93		363-373	0921-8009	No	irrelevant outcome	Kanchanaroek, Yingluk Termansen, Mette Quinn, Claire Quinn, Claire/AAU-8184-2020 Termansen, Mette/0000-0003-4875-2810; Quinn, Claire/0000-0002-2085-0446 1873-6106 RAYYAN-INCLUSION: {"Jacqui"=>"Included"}
Database searches		Dressler, W. and McDermott, M. and Smith, W. and Pulhin, J.	REDD Policy Impacts on Indigenous Property Rights Regimes on Palawan Island, the Philippines	2012	Human Ecology	40	5	679-691	0300-7839	No	irrelevant intervention	Dressler, Wolfram McDermott, Melanie Smith, Will Pulhin, Juan Smith, Will/0000-0003-1913-6963 1572-9915 RAYYAN-INCLUSION: {"Jacqui"=>"Included"}
Database searches		Kosal, M.	Social implication of conservation of the designated â€œPrek Toalâ€ core area of the Tonle Sap Biosphere Reserve, Cambodia	1998	Ministry of Environment					No	irrelevant intervention	Cited By (since 1998): 4 RAYYAN-INCLUSION: {"Jacqui"=>"Included"}
Database searches		Ioki, Keiko and Din, Norlina Mohd and Ludwig, Ralf and James, Daniel and Hue, Su Wah and Johari, Shazrul Azwan and Awang, Remmy Alfie and Anthony, Rosila and Phua, Mui-How	Supporting forest conservation through community-based land use planning and participatory GIS â€“ lessons from Crocker Range Park, Malaysian Borneo	2019	Journal for Nature Conservation	52		N.PAG-N.PAG	####	No	irrelevant intervention	Ioki, Keiko 1; Email Address: keiko_ioki@ums.edu.my; Din, Norlina Mohd 2; Email Address: len71@hotmail.com; Ludwig, Ralf 3; Email Address: Ralf.Ludwig@dfs-online.de; James, Daniel 1; Email Address: danieljames.ums@gmail.com; Hue, Su Wah 1; Email Address: capricornhue@gmail.com; Johari, Shazrul Azwan 1; Email Address: shazrul.aj@gmail.com; Awang, Remmy Alfie 2; Email Address: eiflaymmer@gmail.com;…
Database searches		Rachmawati, E.	Tourism and community empowerment at Gunung Leuser National Park, Indonesia	2020		528			17551307 (ISSN)	No	irrelevant intervention	Export Date: 27 January 2021 Correspondence Address: Rachmawati, E.; Faculty of Forestry, Indonesia; email: eva.rachmawatisolihin@gmail.com RAYYAN-INCLUSION: {"Jacqui"=>"Included", "Thao"=>"Included"}
Database searches		Kodir, A. and Tanjung, A. and Sumarmi and Ahmad, R. and Simanjuntak, T. B.	Tourism governance in komodo national park, Indonesia: Blessing or curse?	2019	Geojournal of Tourism and Geosites	27	4	1401-1417	20650817 (ISSN)	No	irrelevant intervention	Cited By :4 Export Date: 27 January 2021 Correspondence Address: Kodir, A.; University Negeri Malang, Bd I1 Jalan Semarang No 5, Indonesia; email: abdul.kodir.fs@um.ac.id RAYYAN-INCLUSION: {"Jacqui"=>"Included", "Thao"=>"Included"}
Database searches		Tri, N. H. and Hong, P. N. and Manh, M. N. T. and Tuan, M. L. X. and Anh, M. P. H.	Valuation of the mangrove ecosystem in Can Gio mangrove biosphere reserve, Vietnam	2000						No	irrelevant intervention	Cited By (since 2000): 7 RAYYAN-INCLUSION: {"Jacqui"=>"Included"}
Database searches		Apgar, J. M. and Bastakoti, R. and Hak, S. and Nurick, R. and Tsatsaros, J.	Working towards an engagement turn to agricultural research in the Tonle Sap Biosphere, Cambodia	2017	Cogent Food & Agriculture	3	1		2331-1932	No	irrelevant outcome	Apgar, J. Marina Bastakoti, Ram Hak, Sochanny Nurick, Robert Tsatsaros, Julie Hak, Sochanny/0000-0003-3077-6478 RAYYAN-INCLUSION: {"Jacqui"=>"Included"}
Database searches		Golar and Malik, A. and Muis, H. and Maiwa, A. and Arifin, A. and Pratama, M. F.	An adaptive-collaborative approach in reducing land use conflicts in a national park	2020	International Journal of Innovation, Creativity and Change	12	3	374-385	22011315 (ISSN)	NOT FOUND/IRRETRIEVABLE		https://www.ijicc.net/index.php/volume-12-2020/169-vol-12-iss-3
Database searches		Golar and Mahfudz and Malik, A. and Muis, H. and Khairil, M. and Ali, S. S. S. and Razman, M. R. and Awang, A.	The adaptive-collaborative as a strategy comunications for conflict resolution on the national park	2019	Ecology, Environment and Conservation	25	4	352-359	0971765X (ISSN)	No	irrelevant outcome	Export Date: 27 January 2021 CODEN: EECOF RAYYAN-INCLUSION: {"Jacqui"=>"Included", "Thao"=>"Maybe", "Lam"=>"Excluded"}
Database searches		Shimoda, Y.	Capacity Development re-examined through the lens of Indonesia's learning experiences with international donors	2019	Development Policy Review	37	6	750-768	0950-6764	No	irrelevant outcome	Shimoda, Yukimi 1467-7679 RAYYAN-INCLUSION: {"Jacqui"=>"Included", "Thao"=>"Maybe", "Lam"=>"Excluded"}
Database searches			1st International Conference on Agriculture and Rural Development, ICARD 2019	2019		383			17551307 (ISSN)	No	irrelevant study or article type	Export Date: 27 January 2021 RAYYAN-INCLUSION: {"Jacqui"=>"Maybe", "Thao"=>"Maybe"}
Database searches		Himmi, S. K.	8th International Symposium for Sustainable Humanosphere	2019		374			17551307 (ISSN)	No	irrelevant study or article type	Export Date: 27 January 2021 RAYYAN-INCLUSION: {"Jacqui"=>"Maybe", "Thao"=>"Maybe"}
Database searches		Hockings, M. and Lilley, I. and Matar, D. A. and Dudley, N.	19 Integrating science and local knowledge to strengthen biosphere reserve management	2019	UNESCO Biosphere â€¦					No	irrelevant study or article type	Cited By (since 2019): 1 RAYYAN-INCLUSION: {"Jacqui"=>"Maybe", "Thao"=>"Maybe"}
Database searches		Zhu, Z. C.	The 57th World Conference of the International Society for the Systems Sciences: Curating the Conditions for a Thrivable Planet: Systemic Leverage Points for Emerging a Global Eco-Civilization. Hai Phong City, Viet Nam, 1419 July 2013	2013	Systems Research and Behavioral Science	30	2	204-209	1092-7026	No	irrelevant study or article type	Zhu, Zhichang RAYYAN-INCLUSION: {"Jacqui"=>"Maybe", "Thao"=>"Maybe"}
Database searches		Condo, A. J.	1995 Biosphere reserve managers workshop mab notes	1996	Park Science	16	1	8	07359462 (ISSN)	No	irrelevant study or article type	Export Date: 27 January 2021 Correspondence Address: USMAB RAYYAN-INCLUSION: {"Jacqui"=>"Maybe", "Thao"=>"Maybe"}
Database searches		Setyawati, T. and Maryanto, I. and Sugardjito, J. and Garniati, L. and Purwanto, Y. and Saloma	2018 International Conference on Biosphere Reserve: The Role of Stakeholders in Mainstreaming Natural Resources Related to Agenda 2030 (Sustainable Development Goals)	2019		298			17551307 (ISSN)	No	irrelevant intervention	Export Date: 27 January 2021 RAYYAN-INCLUSION: {"Jacqui"=>"Maybe", "Thao"=>"Maybe"}
Database searches		Fabinyi, M. and Dressler, W. and Pido, M.	Access to fisheries in the maritime frontier of Palawan Province, Philippines	2019	Singapore Journal of Tropical Geography	40	1	92-110	0129-7619	No	irrelevant study or article type	Fabinyi, Michael Dressler, Wolfram Pido, Michael Fabinyi, Michael/G-5198-2012 Fabinyi, Michael/0000-0001-5293-4081 1467-9493 RAYYAN-INCLUSION: {"Jacqui"=>"Maybe", "Thao"=>"Maybe", "Lam"=>"Excluded"}
Database searches		Kenchington, R. A. and Agardy, M. T.	ACHIEVING MARINE CONSERVATION THROUGH BIOSPHERE RESERVE PLANNING AND MANAGEMENT	1990	Environmental Conservation	17	1	39-44	0376-8929	No	irrelevant study or article type	Kenchington, ra agardy, mt RAYYAN-INCLUSION: {"Jacqui"=>"Maybe", "Thao"=>"Maybe", "Lam"=>"Maybe"}
Database searches		Dygico, M. and Songco, A. and White, A. T. and Green, S. J.	Achieving MPA effectiveness through application of responsive governance incentives in the Tubbataha reefs	2013	Marine Policy	41		87-94	0308-597X	No	irrelevant study or article type	Dygico, Marivel Songco, Angelique White, Alan T. Green, Stuart J. 1872-9460 RAYYAN-INCLUSION: {"Jacqui"=>"Maybe", "Thao"=>"Maybe"}
Database searches		Golar and Malik, A. and Muis, H. and Maiwa, A. and Arifin, A. and Pratama, M. F.	An adaptive-collaborative approach in reducing land use conflicts in a national park	2020	International Journal of Innovation, Creativity and Change	12	3	374-385	22011315 (ISSN)	No	irrelevant study or article type	Export Date: 27 January 2021 Correspondence Address: Golar; Faculty of Forestry, Indonesia; email: golar.tadulako@gmail.com RAYYAN-INCLUSION: {"Jacqui"=>"Included", "Thao"=>"Maybe", "Lam"=>"Excluded"}
Database searches		Golar and Mahfudz and Malik, A. and Muis, H. and Khairil, M. and Ali, S. S. S. and Razman, M. R. and Awang, A.	The adaptive-collaborative as a strategy comunications for conflict resolution on the national park	2019	Ecology, Environment and Conservation	25	4	352-359	0971765X (ISSN)	No	irrelevant study or article type	Export Date: 27 January 2021 CODEN: EECOF RAYYAN-INCLUSION: {"Jacqui"=>"Included", "Thao"=>"Maybe", "Lam"=>"Excluded"}
Database searches		Pinto, Eufemia Felisa L.	Addressing resource management concerns of the indigenous communities in Palawan	1996	Cultural Survival Quarterly	20	1	45	####	No	irrelevant study or article type	Pinto, Eufemia Felisa L.; Issue Info: Spring1996, Vol. 20 Issue 1, p45; Thesaurus Term: Sustainable development; Subject Term: Indigenous peoples; Subject Term: Resource allocation; Author-Supplied Keyword: Government organization; Author-Supplied Keyword: Indigenous people; Author-Supplied Keyword: Philippines (Palawan); Author-Supplied Keyword: Resource management; NAICS/Industry Codes: 926110 …
Database searches		Mai, T. and Smith, C.	Addressing the threats to tourism sustainability using systems thinking: a case study of Cat Ba Island, Vietnam	2015	Journal of Sustainable Tourism	23	10	1504-1528	0966-9582	No	irrelevant intervention	Mai, Thanh Smith, Carl Smith, Carl/G-9991-2017 Smith, Carl/0000-0003-3823-2432 1747-7646 RAYYAN-INCLUSION: {"Thao"=>"Maybe", "Lam"=>"Maybe"}
Database searches		Mahood, S. P. and Poole, C. M. and Watson, J. E. M. and MacKenzie, R. A. and Sharma, S. and Garnett, S. T.	Agricultural intensification is causing rapid habitat change in the Tonle Sap Floodplain, Cambodia	2020	Wetlands Ecology and Management	28	5	713-726	0923-4861	No	irrelevant intervention	Mahood, Simon P. Poole, Colin M. Watson, James E. M. MacKenzie, Richard A. Sharma, Sahadev Garnett, Stephen T. Watson, James E.M./D-8779-2013; Sharma, Sahadev/H-8737-2018; Garnett, Stephen/M-3877-2013 Watson, James E.M./0000-0003-4942-1984; Sharma, Sahadev/0000-0001-7602-7419; Mahood, Simon/0000-0001-9459-1064; Garnett, Stephen/0000-0002-0724-7060 1572-9834 RAYYAN-INCLUSION: {"Thao"=>"Maybe", "La…
Database searches		Loc, H. H. and Diep, N. T. H. and Tuan, V. T. and Shimizu, Y.	An analytical approach in accounting for social values of ecosystem services in a Ramsar site: A case study in the Mekong Delta, Vietnam	2018	Ecological Indicators	89		118-129	1470-160X	No	irrelevant intervention	Ho Huu Loc Nguyen Thi Hong Diep Vo Thanh Tuan Shimizu, Yoshihisa ho, loc/0000-0002-8300-6699 1872-7034 RAYYAN-INCLUSION: {"Jacqui"=>"Maybe", "Thao"=>"Maybe", "Lam"=>"Maybe"}
Database searches		Ng, T. H. and Jeratthitikul, E. and Sutcharit, C. and Chhuoy, S. and Pin, K. and Pholyotha, A. and Siriwut, W. and Srisonchai, R. and Hogan, Z. S. and Ngor, P. B.	Annotated checklist of freshwater molluscs from the largest freshwater lake in Southeast Asia	2020	Zookeys		958	107-141	1313-2989	No	irrelevant intervention	Ng, Ting Hui Jeratthitikul, Ekgachai Sutcharit, Chirasak Chhuoy, Samol Pin, Kakada Pholyotha, Arthit Siriwut, Warut Srisonchai, Ruttapon Hogan, Zeb S. Ngor, Peng Bun Ng, Ting Hui/E-8339-2011 Ng, Ting Hui/0000-0002-5123-0039; Srisonchai, Ruttapon/0000-0002-7142-0999; Ngor, Peng Bun/0000-0002-3659-6577 1313-2970 RAYYAN-INCLUSION: {"Jacqui"=>"Excluded", "Thao"=>"Maybe", "Lam"=>"Maybe"} | RAYYAN-EXCL…
Database searches		Purwanto, S. A.	Another way to live: Developing a programme for local people around Tanjung Puting National Park, Central Kalimantan	2007	Biodiversity and Human Livelihoods in Protected Areas: Case Studies from the Malay Archipelago			203-221	9780511542169 (ISBN); 0521870216 (ISBN); 9780521870214 (ISBN)	No	irrelevant study or article type	Export Date: 27 January 2021 Correspondence Address: Purwanto, S.A.; University of IndonesiaIndonesia RAYYAN-INCLUSION: {"Jacqui"=>"Maybe", "Thao"=>"Maybe", "Lam"=>"Excluded"}
Database searches		Kamil, P. I. and Susianto, H. and Purwandana, D. and Ariefiandy, A.	Anthropomorphic and factual approaches in Komodo dragon conservation awareness program for elementary school students: Initial study	2020	Applied Environmental Education and Communication	19	3	225-237	1533015X (ISSN)	No	irrelevant population	Cited By :2 Export Date: 27 January 2021 Correspondence Address: Susianto, H.; Faculty of Psychology, Kampus UI Kota Depok, Indonesia; email: harry.susianto@ui.ac.id RAYYAN-INCLUSION: {"Jacqui"=>"Maybe", "Thao"=>"Maybe", "Lam"=>"Maybe"}
Database searches		Pido, M. D.	THE APPLICATION OF RAPID RURAL APPRAISAL TECHNIQUES IN COASTAL RESOURCES PLANNING - EXPERIENCE IN MALAMPAYA-SOUND, PHILIPPINES	1995	Ocean & Coastal Management	26	1	57-72	0964-5691	No	irrelevant intervention	Pido, md RAYYAN-INCLUSION: {"Jacqui"=>"Maybe", "Thao"=>"Maybe", "Lam"=>"Maybe"}
Database searches		Thi, V. T. and Xuan, A. T. T. and Nguyen, H. P. and Dahdouh-Guebas, F. and Koedam, N.	Application of remote sensing and GIS for detection of long-term mangrove shoreline changes in Mui Ca Mau, Vietnam	2014	Biogeosciences	11	14	3781-3795	1726-4170	No	irrelevant intervention	Thi, V. Tran Xuan, A. Tien Thi Nguyen, H. Phan Dahdouh-Guebas, F. Koedam, N. DAHDOUH-GUEBAS, Farid/0000-0002-5906-8996 1726-4189 RAYYAN-INCLUSION: {"Jacqui"=>"Excluded", "Thao"=>"Maybe", "Lam"=>"Maybe"} | RAYYAN-EXCLUSION-REASONS: wrong outcome
Database searches		Tadjuddah, M. and Mustafa, A. and Pangerang, U. K. and Yasidi, F.	Application of satellite multi-sensor techniques to detect upwellings and potential fishing grounds in Wakatobi Marine National Park, Southeast Sulawesi, Indonesia	2012	Aquatic Ecosystem Health & Management	15	3	303-310	1463-4988	No	irrelevant intervention	Tadjuddah, Muslim Mustafa, Ahmad Pangerang, Utama K. Yasidi, Farid Tadjuddah, Muslim/0000-0003-1724-9665 RAYYAN-INCLUSION: {"Jacqui"=>"Excluded", "Thao"=>"Maybe", "Lam"=>"Maybe"} | RAYYAN-EXCLUSION-REASONS: wrong outcome
Database searches		Kattel, G. R.	Are freshwater systems in lower Mekong basin (southeast Asia) resilient? A synthesis of social-ecological system	2020	Environmental Research Communications	2	11		2515-7620	No	irrelevant study or article type	Kattel, Giri R. Kattel, Giri/0000-0002-8348-6477 RAYYAN-INCLUSION: {"Thao"=>"Maybe", "Lam"=>"Maybe"}
Database searches		Grayman, W. M. and Day, H. J. and Hai, P. G.	Area-wide environmental assessment in Dong Nai Province, Vietnam	1999					0784404305 (ISBN); 9780784404300 (ISBN)	No	irrelevant intervention	Export Date: 27 January 2021 RAYYAN-INCLUSION: {"Jacqui"=>"Maybe", "Thao"=>"Maybe", "Lam"=>"Maybe"}
Database searches		Clusener-Godt, M.	Asia Pacific Co-operation for the sustainable use of renewable natural resources in biosphere reserves and similarly managed areas	2002	Trees-Structure and Function	16	2	230-234	0931-1890	No	irrelevant study or article type	Clusener-Godt, M International Symposium on Mangroves Jul 10-12, 2001 Tokyo, japan Univ Tokyo, Res Ctr Adv Sci & Technol, Ebara Corp, UNESCO Man & Biosphere Program RAYYAN-INCLUSION: {"Jacqui"=>"Maybe", "Thao"=>"Maybe", "Lam"=>"Maybe"}
Database searches		Barkmann, J. and Glenk, K. and Handi, H. and Sundawati, L. and Witte, J. P. and Marggraf, R. and Tscharntke, T. and Leuschner, C. and Zeller, M. and Guhardja, E. and Bidin, A.	Assessing economic preferences for biological diversity and ecosystem services at the Central Sulawesi rainforest margin - a choice experiment approach	2007	Stability of Tropical Rainforest Margins: Linking Ecological, Economic and Social Constraints of Land Use and Conservation			181-+	978-3-540-30289-6	No	irrelevant intervention	Barkmann, Jan Glenk, Klaus Handi, Handian Sundawati, Leti Witte, Jan-Patrick Marggraf, Rainer Environmental Engineering International Symposium on Stability of Tropical Rainforest Margins Sep, 2005 Georg-August-Univ Goettingen, Goettingen, GERMANY German Sci Fdn Glenk, Klaus/B-8743-2014 Glenk, Klaus/0000-0002-2472-0235 1863-5520 RAYYAN-INCLUSION: {"Jacqui"=>"Maybe", "Thao"=>"Maybe", "Lam"=>"Maybe…
Database searches		Chiarawipa, R. and Thongna, K. and Sdoodee, S.	Assessing impact of weather variability and changing climate on oil-palm yield in major growing regions of southern Thailand	2020	Journal of Agrometeorology	22	3	274-284	0972-1665	No	irrelevant intervention	Chiarawipa, Rawee Thongna, Kanjana Sdoodee, Sayan RAYYAN-INCLUSION: {"Jacqui"=>"Maybe", "Thao"=>"Maybe", "Lam"=>"Excluded"}
Database searches		Habibah, A. and Mushrifah, I. and Hamzah, J. and Toriman, M. E. and Buang, A. and Jusoff, K. and Mohd. Fuad, M. J. and Er, A. C. and Azima, A. M. and Habibah, A. and Mushrifah, I. and Hamzah, J. and Toriman, M. E. and Buang, A. and Mohd. Fuad, M. J. and Er, A. C.	Assessing natural capitals for sustainable ecotourism in Tasik Chini Biosphere Reserve	2012	Advances in Natural and Applied Sciences	6	1	2022-09-01	19950772 (ISSN)	No	irrelevant intervention	Cited By :7 Export Date: 27 January 2021 Correspondence Address: Habibah, A.; School of Social, , Malaysia Bangi 43600, Malaysia; email: ha@ukm.my RAYYAN-INCLUSION: {"Jacqui"=>"Maybe", "Thao"=>"Maybe", "Lam"=>"Included"}
Database searches		Doi, R.	Assessing the reforestation effects of plantation plots in the Thai savanna based on 45 cm resolution true-color images and machine learning	2021	Environmental Research Letters	16	1		1748-9326	No	irrelevant outcome	Doi, Ryoichi RAYYAN-INCLUSION: {"Jacqui"=>"Maybe", "Lam"=>"Maybe"}
Database searches		Thong, V. D.	An assessment of diversity and current status of bats in Cu Lao Cham-Hoi An biosphere reserve	2016	TAP CHI SINH HOC				https://www.researchgate.net/publication/315933390_An_assessment_of_diversity_and_current_status_of_bats_in_Cu_Lao_Cham-Hoi_An_biosphere_reserve	No	irrelevant population	Cited By (since 2016): 1 RAYYAN-INCLUSION: {"Jacqui"=>"Maybe", "Lam"=>"Maybe"}
Database searches		Lan, TranDinh	Assessment of some marine ecosystems using sustainable utilization indicators in Hai Phongâ€”Quang Ninh coastal area, Vietnam	2009	Aquatic Ecosystem Health & Management	12	3	243-248	####	No	irrelevant outcome	Lan, TranDinh 1; Email Address: lantd@imer.ac.vn; Affiliations: 1: Institute of Marine Environment and Resources, 246 Da Nang, Hai Phong City, Vietnam; Issue Info: Jul-Sep2009, Vol. 12 Issue 3, p243; Thesaurus Term: Marine ecosystem management; Thesaurus Term: Ecosystem management; Thesaurus Term: Sustainable development; Thesaurus Term: Remote sensing; Subject: Quang NINH (Vietnam : Province); S…
Database searches		Nurulita, Y. and Adetutu, E. M. and Kadali, K. K. and Zul, D. and Mansur, A. A. and Ball, A. S.	The assessment of the impact of oil palm and rubber plantations on the biotic and abiotic properties of tropical peat swamp soil in Indonesia	2015	International Journal of Agricultural Sustainability	13	2	150-166	1473-5903	No	irrelevant outcome	Nurulita, Yuana Adetutu, Eric M. Kadali, Krishna K. Zul, Delita Mansur, Abdulatif A. Ball, Andrew S. Ball, Andrew S/I-3389-2013 Ball, Andrew/0000-0003-2387-968X; Nurulita, Yuana/0000-0001-5486-4048 1747-762x RAYYAN-INCLUSION: {"Jacqui"=>"Maybe", "Lam"=>"Maybe"}
Database searches		Roslan, N. and Sulaiman, N.	ASSESSMENT OF UNESCO TASIK CHINI BIOSPHERE RESERVE, AS A POTENTIAL NEW SITE FOR ENTOTOURISM		researchgate.net					No	irrelevant intervention	RAYYAN-INCLUSION: {"Jacqui"=>"Maybe", "Thao"=>"Maybe", "Lam"=>"Included"}
Database searches		Wild, T. B. and Reed, P. M. and Loucks, D. P. and Mallen-Cooper, M. and Jensen, E. D.	Balancing Hydropower Development and Ecological Impacts in the Mekong: Tradeoffs for Sambor Mega Dam	2019	Journal of Water Resources Planning and Management	145	2		0733-9496	No	irrelevant intervention	Wild, Thomas B. Reed, Patrick M. Loucks, Daniel P. Mallen-Cooper, Martin Jensen, Erland D. Reed, Patrick M/E-4435-2014 Reed, Patrick M/0000-0002-7963-6102; Wild, Thomas/0000-0002-6045-7729 1943-5452 RAYYAN-INCLUSION: {"Jacqui"=>"Maybe", "Thao"=>"Maybe"}
Database searches		Duong, T. M. P. and Pham, T. M. L. and Soukup, J. and Phan, D. and Phung, M. T.	Barriers to Community Engagement in Community Based Ecotourism Framework - A Case Study of Talai Commune, Nam Cat Tien National Park in Vietnam	2015	Proceedings of the 2nd International Conference on Finance and Economics 2015			778-791	978-80-87990-04-9	NOT FOUND/IRRETRIEVABLE		Thi Minh Phuong Duong 2nd International Conference on Finance and Economics (ICFE) Jun 04-06, 2015 Ton Duc Thang Univ, Ho Chi Minh City, VIETNAM Corvinus Univ Budapest, Taylors Univ, Nanhua Univ, Univ Econ, Asian Inst Technol, Vysoka Skola Ekonomicka RAYYAN-INCLUSION: {"Jacqui"=>"Maybe", "Thao"=>"Maybe"}
Database searches		Khatimah, F. H. and Fauzi, D. and Chandra, A. and Wicaksono, S. A. and Sugardjito, J. and Garniati, L. and Purwanto, Y. and Saloma and Maryanto, I. and Setyawati, T.	Benefits over Threats: Understanding Community's Motivation to Participate in Restoration Initiatives in Gunung Leuser National Park, Sumatra	2019		298			17551307 (ISSN)	No	irrelevant outcome	Export Date: 27 January 2021 Correspondence Address: Khatimah, F.H.; World Resourches Institute (WRI)Indonesia; email: fadhillahatimah@outlook.com RAYYAN-INCLUSION: {"Jacqui"=>"Maybe", "Thao"=>"Maybe"}
Database searches		Bourgeois, A. and Kayser, P. and Debruille, A. and Veron, G.	Binturong Arctictis binturong conservation: the relationship between the zoo community and ABConservation for an integrated conservation programme in Palawan, Philippines	2020	International Zoo Yearbook	54	1	120-130	00749664 (ISSN)	No	irrelevant study or article type	Cited By :1 Export Date: 27 January 2021 Correspondence Address: Bourgeois, A.; MusÃ©um National d'Histoire Naturelle â€“ MÃ©nagerie du Jardin des Plantes, 57 rue Cuvier, France; email: aude.bourgeois@mnhn.fr RAYYAN-INCLUSION: {"Jacqui"=>"Maybe", "Thao"=>"Maybe"}
Database searches		Agama, A. L. and Sanem, J. and Naisand, J. and Martin, G.	A biocultural perspective for heritage conservation in Ulu Papar, Sabah: the importance of culture in the Crocker Range Biosphere Reserve Nomination	2011	Asian Wetland Symposium, 18thâ€“20th â€¦					No	irrelevant study or article type	Cited By (since 2011): 2 RAYYAN-INCLUSION: {"Jacqui"=>"Maybe", "Thao"=>"Maybe"}
Database searches		Hakim, L. and Soemarno, M.	Biodiversity conservation, community development and geotourism development in Bromo-Tengger-Semeru-Arjuno biosphere reserve, East Java	2017	Geojournal of Tourism and Geosites	20	2	220-230	20650817 (ISSN)	No	irrelevant outcome	Cited By :16 Export Date: 27 January 2021 Correspondence Address: Hakim, L.; Brawijaya University, Jalan Veteran, Indonesia; email: luchman@ub.ac.id RAYYAN-INCLUSION: {"Jacqui"=>"Maybe", "Thao"=>"Included"}
Database searches		Platt, S. G. and Sovannara, H. and Kheng, L. and Holloway, R. and Stuart, B. L. and Rainwater, T. R.	Biodiversity, Exploitation, and Conservation of Turtles in the Tonle Sap Biosphere Reserve, Cambodia, with Notes on Reproductive Ecology of Malayemys subtrijuga	2008	Chelonian Conservation and Biology	7	2	195-204	1071-8443	No	irrelevant outcome	Platt, Steven G. Sovannara, Heng Kheng, Long Holloway, Rohan Stuart, Bryan L. Rainwater, Thomas R. 1943-3956 RAYYAN-INCLUSION: {"Jacqui"=>"Maybe", "Thao"=>"Maybe"}
Database searches		Ishwaran, N.	Biodiversity, people and places	2010	Australasian Journal of Environmental Management	17	4	215-222	14486563 (ISSN)	No	irrelevant study or article type	Cited By :6 Export Date: 27 January 2021 Correspondence Address: Ishwaran, N.; UNESCO, Paris, France, France; email: N.Ishwaran@unesco.org. RAYYAN-INCLUSION: {"Jacqui"=>"Maybe", "Thao"=>"Maybe"}
Database searches		Alberdi, H. A. and Sagala, S. A. H. and Wulandari, Y. and Srajar, S. L. and Nugraha, D. and Iop	Biogas Implementation as Waste Management Effort in Lembang Sub-district, West Bandung District	2018	1st Itb Centennial and 4th Planocosmo International Conference	158				No	irrelevant study or article type	Alberdi, H. A. Sagala, S. A. H. Wulandari, Y. Srajar, S. L. Nugraha, D. 1st ITB Centennial and 4th PlanoCosmo International Conference Apr 02-05, 2018 Inst Teknologi Bandung, Bandung, INDONESIA Inst Teknologi Bandung, Sch Architecture, Planning & Policy Dev, Urban & Reg Planning Study Program, Inst Teknologi Bandung, Res Ctr Infrastructure & Reg Dev Sagala, Saut/AAW-6978-2020 1755-1307 012031 RAY…
Database searches		Habibah, A. and Mushrifah, I. and Hamzah, J. and Buang, A.	Biosphere reserve as a learning tourism destination: Approaches from Tasik Chini	2013	International Journal of â€¦					No	irrelevant outcome	Cited By (since 2013): 3 RAYYAN-INCLUSION: {"Jacqui"=>"Maybe", "Thao"=>"Maybe"}
Database searches		Di Castri, F. and Robertson, J.	The Biosphere Reserve concept: 10 years after	1982	Parks	6	4	2022-06-01	https://www.cabdirect.org/cabdirect/abstract/19821889626	No	irrelevant study or article type	Cited By :6 Export Date: 27 January 2021 RAYYAN-INCLUSION: {"Jacqui"=>"Maybe", "Thao"=>"Maybe"}
Database searches		Lange, S.	Biosphere reserves in the mountains of the world and their standing after 40 years of UNESCO's MAB programme	2011	Eco.mont	3	1	55-58	2073106X (ISSN)	No	irrelevant study or article type	Cited By :4 Export Date: 27 January 2021 Correspondence Address: Lange, S.; E.C.O. Germany GmbH, Eggernstr. 6, 81667 Munich, Germany; email: Lange@e-c-o-deutschland.de RAYYAN-INCLUSION: {"Jacqui"=>"Excluded", "Thao"=>"Maybe"}
Database searches		Lasserre, P. and Hadley, M.	Biosphere reserves: a network for biodiversity	1997	Ecodecision	23		34-38	11832355 (ISSN)	No	irrelevant study or article type	Cited By :1 Export Date: 27 January 2021 RAYYAN-INCLUSION: {"Jacqui"=>"Excluded", "Thao"=>"Maybe"}
Database searches		Poole, Cohn	CAMBODIA'S WATER BIRDS	2007	Wildlife Conservation	110	2	25-15	####	No	irrelevant study or article type	Poole, Cohn; Issue Info: Mar/Apr2007, Vol. 110 Issue 2, Special section p25; Thesaurus Term: Bird conservation; Thesaurus Term: Water birds; Thesaurus Term: Wildlife conservation; Thesaurus Term: Sea birds; Thesaurus Term: Endangered species; Thesaurus Term: Environmental protection; Thesaurus Term: Nature conservation; Thesaurus Term: Conservation of natural resources; Subject: Cambodia; NAICS/I…
Database searches		Landicho, Leila D. and Dizon, Josefina T. and Rola, Agnes C. and Quimbo, Maria Ana T. and Baconguis, Rowena D. T.	Can Agroforestry Farmers Attain Sustainability? Case of Farmers in Selected Upland Farming Communities in the Philippines	2017	International Journal of Agriculture System	5	2	101-119	####	No	wrong population	Landicho, Leila D. 1; Dizon, Josefina T. 1; Rola, Agnes C. 1; Quimbo, Maria Ana T. 1; Baconguis, Rowena D. T. 1; Affiliations: 1: University of the Philippines Los BaÃ±os, Philippines; Issue Info: Dec2017, Vol. 5 Issue 2, p101; Thesaurus Term: Sustainability; Subject Term: Agriculture -- Philippines; Author-Supplied Keyword: Community capitals framework; Author-Supplied Keyword: conservation farm…
Database searches		Jones, M. D. and Marshall, B. M. and Smith, S. N. and Christie, J. T. and Waengsothorn, S. and Artchawakom, T. and Suwanwaree, P. and Strine, C. T.	Can post-capture photographic identification as a wildlife marking technique be undermined by observer error? A case study using King Cobras in northeast Thailand	2020	Plos One	15	12		1932-6203	No	irrelevant intervention	Jones, Max Dolton Marshall, Benjamin Michael Smith, Samantha Nicole Christie, Jack Taylor Waengsothorn, Surachit Artchawakom, Taksin Suwanwaree, Pongthep Strine, Colin Thomas Jones, Max Dolton/0000-0002-3556-9796; Marshall, Benjamin/0000-0001-9554-0605; Strine, Colin/0000-0001-5614-292X RAYYAN-INCLUSION: {"Jacqui"=>"Maybe", "Thao"=>"Maybe"}
Database searches		Shimoda, Y.	Capacity Development re-examined through the lens of Indonesia's learning experiences with international donors	2019	Development Policy Review	37	6	750-768	0950-6764	No	irrelevant outcome	Shimoda, Yukimi 1467-7679 RAYYAN-INCLUSION: {"Jacqui"=>"Included", "Thao"=>"Maybe", "Lam"=>"Excluded"}
Database searches		Dressler, W.	Capitalizing conservation on Palawan Island, the Philippines	2014	Nature Inc.: Environmental Conservation in the Neoliberal Age			25-43	9780816598854 (ISBN); 9780816530953 (ISBN)	No	irrelevant study or article type	Cited By :2 Export Date: 27 January 2021 Correspondence Address: Dressler, W.; School of Land and Environment, University of MelbourneAustralia RAYYAN-INCLUSION: {"Jacqui"=>"Maybe", "Thao"=>"Maybe"}
Database searches		Western, S.	Carrying capacity, population growth and sustainable development: a case study from the Philippines	1988	Journal of Environmental Management	27	4	347-367		No	irrelevant study or article type	Cited By :5 Export Date: 27 January 2021 RAYYAN-INCLUSION: {"Jacqui"=>"Maybe", "Thao"=>"Maybe"}
Database searches		Tongson, E. and Dygico, M.	Case study 5.2: Managing and monitoring success: The story of tubbataha reefs, Philippines	2010	Arguments for Protected Areas: Multiple Benefits for Conservation and Use			91-96	9781849774888 (ISBN)	No	irrelevant study or article type	Cited By :2 Export Date: 27 January 2021 Correspondence Address: Tongson, E. RAYYAN-INCLUSION: {"Jacqui"=>"Maybe", "Thao"=>"Maybe"}
Database searches		Truong, V. D. and Le, A.	Case Study Vietnam: Climate change vulnerability assessment of coastal tourism in Cu Lao Cham Island	2018	Global climate change and coastal tourism â€¦				https://books.google.co.uk/books?hl=en&lr=&id=88FKDwAAQBAJ&oi=fnd&pg=PA221&dq=Case+Study+Vietnam:+Climate+change+vulnerability+assessment+of+coastal+tourism+in+Cu+Lao+Cham+Island&ots=4D8E5CR0H9&sig=4k7KYq3iFVAKumfywp9jHEoe-gE&redir_esc=y#v=onepage&q&f=false	No	irrelevant intervention	Cited By (since 2018): 3 RAYYAN-INCLUSION: {"Jacqui"=>"Maybe", "Thao"=>"Maybe"}
Database searches		Sayer, J. and Rooswiadji, T.	Case study: Conserving the cloud forests of Mount Rinjani, Lombok	2005	Forest Restoration in Landscapes: Beyond Planting Trees			303-305	0387255257 (ISBN); 9780387255255 (ISBN)	No	irrelevant study or article type	Export Date: 27 January 2021 Correspondence Address: Sayer, J.; WWF International, Av. Mont Blanc, 1196 Gland, Switzerland; email: jsayer@wwfint.org RAYYAN-INCLUSION: {"Jacqui"=>"Maybe", "Thao"=>"Maybe"}
Database searches		Gillespie, J.	Catch 22: wetlands protection and fishing for survival	2016	Geographical Research	54	3	336-347	1745-5863	No	irrelevant study or article type	Gillespie, Josephine Gillespie, Josephine/0000-0002-5103-3449 1745-5871 RAYYAN-INCLUSION: {"Jacqui"=>"Maybe", "Thao"=>"Maybe"}
Database searches		Macale, A. M. B. and Candelaria, A. P. and Dioneda, R. R.	Catch and fishing effort statistics of fisheries in Albay gulf, Philippines	2020	AACL Bioflux	13	6	3330-3337	18448143 (ISSN)	No	irrelevant intervention	Export Date: 27 January 2021 Correspondence Address: Macale, A.M.B.; Bicol University Tabaco CampusPhilippines; email: ambmacale@gmail.com RAYYAN-INCLUSION: {"Jacqui"=>"Maybe", "Thao"=>"Maybe"}
Database searches		Duit, A. and Hall, O.	Causes and consequences of stakeholder participation in natural resource management: Evidence from 143 biosphere reserves in fifty-five countries	2014	State and Environment: The Comparative Study of Environmental Governance			293-320	9780262323871 (ISBN); 9780262027120 (ISBN)	No	irrelevant study or article type	Cited By :1 Export Date: 27 January 2021 RAYYAN-INCLUSION: {"Jacqui"=>"Maybe", "Thao"=>"Maybe"}
Database searches		Nguyen, A. T. T. and Jacobson, C. and Ross, H.	Changes in the Nature of the Cat Ba Forest Social-Ecological Systems	2017	Redefining Diversity and Dynamics of Natural Resources Management in Asia	2		177-192	9780128104729 (ISBN); 9780128054536 (ISBN)	No	irrelevant outcome	Export Date: 27 January 2021 Correspondence Address: Nguyen, A.T.T.; University of QueenslandAustralia RAYYAN-INCLUSION: {"Jacqui"=>"Maybe", "Thao"=>"Maybe"}
Database searches		Wang, Y. and Feng, L. and Liu, J. G. and Hou, X. J. and Chen, D. L.	Changes of inundation area and water turbidity of Tonle Sap Lake: responses to climate changes or upstream dam construction?	2020	Environmental Research Letters	15	9		1748-9326	No	irrelevant intervention	Wang, Ye Feng, Lian Liu, Junguo Hou, Xuejiao Chen, Deliang Liu, Junguo/B-3021-2012 Liu, Junguo/0000-0002-5745-6311 RAYYAN-INCLUSION: {"Jacqui"=>"Maybe", "Thao"=>"Maybe"}
Database searches		Dutton, Ian M. and Djohani, Rili and Sastrapradja, Setijati D. and Dutton, Karla M.	Chapter 6: BALANCING BIODIVERSITY CONSERVATION AND DEVELOPMENT IN EASTERN INDONESIA	2009	Working with Nature against Poverty: Development, Resources & the Environment in Eastern Indonesia			125-146	####	No	irrelevant study or article type	Accession Number: 50335022; Dutton, Ian M. 1; Djohani, Rili 2; Sastrapradja, Setijati D. 3; Dutton, Karla M. 4; Affiliations: 1: Deputy Regional Director, Asia-Pacific Region, The Nature Conservancy, Alaska, United States; 2: Country Director, The Nature Conservancy in Indonesia, Jakarta, Indonesia; 3: Senior Scientist, Indonesian Institute of Sciences, Jakarta, Indonesia; 4: Alaska Program Direc…
Database searches		Resurreccion, Bernadette P.	Chapter 8: Gender, Legitimacy and Patronage-Driven Participation: Fisheries Management in the Tonle Sap Great Lake, Cambodia	2008	Gender & Natural Resource Management: Livelihoods, Mobility & Interventions			151-173	####	No	irrelevant outcome	Accession Number: 50299720; Resurreccion, Bernadette P. 1; Affiliations: 1: Assistant professor and coordinator of gender and development studies, Asian Institute of Technology, Pathum Thani, Thailand; Issue Info: 2008, p151; Thesaurus Term: Fishery management; Subject Term: Gender; Subject Term: Women in development; Subject Term: Sex discrimination; Subject Term: Social conditions of women; Sub…
Database searches		Indriwati, S. E. and Suhadi, L. N.	Character education development through bioprospecting of medicinal plants in indonesian national park	2018	Opcion	34		1632-1649	10121587 (ISSN)	No	irrelevant intervention	Export Date: 27 January 2021 RAYYAN-INCLUSION: {"Jacqui"=>"Maybe", "Thao"=>"Maybe"}
Database searches		Yasin, R. M. and Deli, M. M. and Dasman, S. M. and Khalid, F. and Rahman, M. N. A.	Charting a model of life long learning centre for sustainable living of indigenous community: Voices from the ground	2017	Man in India	97	24	305-319	00251569 (ISSN)	No	irrelevant outcome	Export Date: 27 January 2021 Correspondence Address: Yasin, R.M.; Department of Teaching and Learning, Malaysia; email: ruhizan@ukm.edu.my RAYYAN-INCLUSION: {"Jacqui"=>"Maybe", "Thao"=>"Maybe"}
Database searches		Dressler, W. H.	Co-opting conservation: Migrant resource control and access to national park management in the Philippine uplands	2006	Development and Change	37	2	401-426	0012-155X	No	irrelevant outcome	Dressler, WH RAYYAN-INCLUSION: {"Jacqui"=>"Maybe", "Thao"=>"Maybe", "dangdung1908"=>"Included"}
Database searches		Nguyen, H. P. and Vo, V. C. and Le, T. D. and Phan, T. T. B. and Tran, T. P. and Nguyen, L. D. L. and Ieee	CO2 Reduction Potential by Putting Electric Vehicles into Operation in Phu Quoc Island, Viet Nam	2019	Proceedings of 2019 International Conference on System Science and Engineering			229-234	978-1-7281-0525-3	No	irrelevant study or article type	Hoang-Phuong Nguyen Viet-Cuong Vo Tan-Dong Le Thi-Thanh-Binh Phan Thanh-Phong Tran Le-Duy-Luan Nguyen Icsse International Conference on System Science and Engineering (ICSSE) Jul 20-21, 2019 Dong Hoi City, VIETNAM HCMUTE, IEEE Syst Man & Cybernet Soc, IEEE Syst Man & Cybernet Soc, TCITS, TASSE, Quang Binh Univ, KHOA HOC CONG NGHE 2325-0925 RAYYAN-INCLUSION: {"Jacqui"=>"Maybe", "Thao"=>"Maybe", "d…
Database searches		Muhardi and Effendy	Cocoa farming patterns for sustainability of Indonesia Lore Lindu National Park (LLNP)	2017	Australian Journal of Crop Science	11	8	917-924	18352693 (ISSN)	No	wrong study type	Cited By :2 Export Date: 27 January 2021 Correspondence Address: Muhardi; Department of Agriculture, Indonesia; email: muhardi_hasanuddin@yahoo.com RAYYAN-INCLUSION: {"Jacqui"=>"Maybe", "Lam"=>"Maybe"}
Database searches		de Silva, S. and Miratori, K. and Bastakoti, R. C. and Ratner, B. D.	Collective action and governance challenges in Tonle Sap Lake, Cambodia	2017	Water Governance and Collective Action: Multi-Scale Challenges			109-119	9781351705257 (ISBN); 9781138040540 (ISBN)	No	irrelevant study or article type	Export Date: 27 January 2021 RAYYAN-INCLUSION: {"Jacqui"=>"Maybe", "Lam"=>"Maybe"}
Database searches		Hartanto, H. and Lorenzo, M. C. B. and Frio, A. L.	Collective action and learning in developing a local monitoring system	2002	International Forestry Review	4	3	184-195	1465-5489	No	irrelevant study or article type	Hartanto, H Lorenzo, MCB Frio, AL RAYYAN-INCLUSION: {"Jacqui"=>"Maybe", "Lam"=>"Maybe"}
Database searches		Someth, P. and Kubo, N. and Tanji, H.	A combined technique of floodplain storage and reservoir irrigation for paddy rice cultivation	2007	Paddy and Water Environment	5	2	101-112	1611-2490	No	irrelevant intervention	Someth, Paradis Kubo, Naritaka Tanji, Hajime 1611-2504 RAYYAN-INCLUSION: {"Jacqui"=>"Maybe", "Lam"=>"Maybe"}
Database searches		Tran, T.	Combining biodiversity conservation with poverty alleviation - a case study in the Mekong Delta, Vietnam	2010	Aquatic Ecosystem Health & Management	13	1	41-46	1463-4988	No	irrelevant study or article type	Tran Triet RAYYAN-INCLUSION: {"Jacqui"=>"Included", "Thao"=>"Maybe", "Lam"=>"Maybe"}
Database searches		Fisher, M. R. and Verheijen, B. and Sahide, M. A. K.	Community and conservation in Wallacea: Making the case for the region, a methodological framework, and research trends	2020	Forest and Society	4	1	2022-01-19	2549-4724	No	irrelevant study or article type	Fisher, Micah R. Verheijen, Bart Sahide, Muhammad Alif K. Sahide, Muhammad Alif K./I-8568-2017 Sahide, Muhammad Alif K./0000-0003-4908-0323 2549-4333 RAYYAN-INCLUSION: {"Jacqui"=>"Maybe", "Lam"=>"Maybe"}
Database searches		Fraser, R. and Jamieson, G.	Community environmental education: Challenges within the biosphere reserve concept	2003	Prospects	33	3	293-302	00331538 (ISSN)	No	irrelevant population	Cited By :1 Export Date: 27 January 2021 Correspondence Address: Jamieson, G.; Fisheries and Oceans CanadaCanada; email: jamiesong@pac.dfo-mpo.gc.ca RAYYAN-INCLUSION: {"Jacqui"=>"Maybe", "Lam"=>"Maybe"}
Database searches		Nguyen, T. P. and Tam, N. V. and Quoi, L. P. and Parnell, K. E.	Community perspectives on an internationally funded mangrove restoration project: Kien Giang province, Vietnam	2016	Ocean & Coastal Management	119		146-154	0964-5691	No	irrelevant outcome	Nguyen, T. P. Nguyen Van Tam Le Phat Quoi Parnell, Kevin E. Parnell, Kevin E/E-6546-2013; Parnell, Kevin/AAV-9393-2020; Nguyen, Phong/AAA-1109-2019 Parnell, Kevin E/0000-0001-9473-5267; Parnell, Kevin/0000-0001-9473-5267; Nguyen, Phong/0000-0003-3620-4972 1873-524x RAYYAN-INCLUSION: {"Jacqui"=>"Maybe", "Lam"=>"Maybe"}
Database searches		Wynne, A. L. and Nieves, P. M. and Vulava, V. M. and Qirko, H. N. and Callahan, T. J.	A community-based approach to solid waste management for riverine and coastal resource sustainability in the Philippines	2018	Ocean & Coastal Management	151		36-44	0964-5691	No	wrong population	Wynne, Andrew L. Nieves, Plutomeo M. Vulava, Vijay M. Qirko, Hector N. Callahan, Timothy J. Vulava, Vijay/0000-0001-9011-3081 1873-524x RAYYAN-INCLUSION: {"Jacqui"=>"Maybe", "Lam"=>"Maybe"}
Database searches		Okazaki, E.	A Community-Based Tourism Model: Its Conception and Use	2008	Journal of Sustainable Tourism	16	5	511-529	0966-9582	No	irrelevant outcome	Okazaki, Etsuko 1747-7646 RAYYAN-INCLUSION: {"Jacqui"=>"Included", "Thao"=>"Maybe", "Lam"=>"Maybe"}
Database searches		Teodoro, J. I. E. and Co, J. C. R.	Community-driven land tenure strategies: the experiences of the Homeless People's Federation of the Philippines	2009	Environment and Urbanization	21	2	415-441	0956-2478	No	irrelevant outcome	Teodoro, John Iremil E. Co, Jason Christopher Rayos 1746-0301 RAYYAN-INCLUSION: {"Jacqui"=>"Maybe", "Lam"=>"Maybe"}
Database searches		Oo, H. N. and Sutheerawatthana, P. and Minato, T.	Comparison of information dissemination methods in inle lake: A lesson for reconsidering framework for environmental education strategies	2010	Applied Environmental Education and Communication	9	1	58-74	1533015X (ISSN)	No	irrelevant outcome	Cited By :3 Export Date: 27 January 2021 Correspondence Address: Sutheerawatthana, P.; Department of International Studies, 5-1-5 Kashiwanoha, Kashiwa, Chiba 277-8563, Japan; email: pitch.venture@gmail.com RAYYAN-INCLUSION: {"Jacqui"=>"Maybe", "Lam"=>"Maybe"}
Database searches		Rubis, J. M. and Theriault, N.	Concealing protocols: conservation, Indigenous survivance, and the dilemmas of visibility	2020	Social & Cultural Geography	21	7	962-984	1464-9365	No	irrelevant study or article type	Rubis, June Mary Theriault, Noah Rubis, June Mary/0000-0001-5734-0469 1470-1197 Si RAYYAN-INCLUSION: {"Jacqui"=>"Maybe", "Lam"=>"Maybe"}
Database searches		Mathevet, R. and Allouche, A. and Nicolas, L. and Mitroi, V. and Fabricius, C. and Guerbois, C. and Anderies, J. M.	A Conceptual Framework for Heuristic Progress in Exploring Management Regime Shifts in Biodiversity Conservation and Climate Change Adaptation of Coastal Areas	2018	Sustainability	10	11		2071-1050	No	irrelevant study or article type	Mathevet, Raphael Allouche, Aurelien Nicolas, Laurence Mitroi, Veronica Fabricius, Christo Guerbois, Chloe Anderies, John M. Guerbois, Chloe/0000-0003-3746-0548; Mitroi, Veronica/0000-0003-0296-9555; Mathevet, Raphael/0000-0002-1778-1080; Fabricius, Christo/0000-0003-2223-5671 RAYYAN-INCLUSION: {"Jacqui"=>"Maybe", "Lam"=>"Maybe"}
Database searches		Acciaioli, G.	Conservation and community in the lore lindu national park (Sulawesi): Customary custodianship, multi-ethnic participation, and resource entitlement	2012	Community Environment and Local Governance in Indonesia: Locating the Commonweal			89-121	https://www.taylorfrancis.com/chapters/edit/10.4324/9780203888995-11/conservation-community-lore-lindu-national-park-sulawesi-customary-custodianship-multi-ethnic-participation-resource-entitlement-greg-acciaioli-greg-acciaioli	No	irrelevant study or article type	Cited By :2 Export Date: 27 January 2021 Correspondence Address: Acciaioli, G.; University of Western AustraliaAustralia RAYYAN-INCLUSION: {"Jacqui"=>"Maybe", "Lam"=>"Maybe"}
Database searches		Brown, S. M.	The conservation and development of the Kien Giang Biosphere Reserve: adaptation to climate change	2012	Asian Journal of Environment and Disaster â€¦					No	irrelevant study or article type	Cited By (since 2012): 3 RAYYAN-INCLUSION: {"Jacqui"=>"Maybe", "Lam"=>"Maybe"}
Database searches		Ariefiandy, A. and Purwandana, D. and Natali, C. and Imansyah, M. J. and Surahman, M. and Jessop, T. S. and Ciofi, C.	Conservation of Komodo dragons Varanus komodoensis in the Wae Wuul nature reserve, Flores, Indonesia: A multidisciplinary approach	2015	International Zoo Yearbook	49	1	67-80	00749664 (ISSN)	No	irrelevant outcome	Cited By :13 Export Date: 27 January 2021 Correspondence Address: Ciofi, C.; Department of Biology, University of FlorenceItaly RAYYAN-INCLUSION: {"Jacqui"=>"Maybe", "Lam"=>"Maybe"}
Database searches		Riley, E. P. and Fuentes, A.	Conserving Social-Ecological Systems in Indonesia: Human-Nonhuman Primate Interconnections in Bali and Sulawesi	2011	American Journal of Primatology	73	1	62-74	0275-2565	No	irrelevant intervention	Riley, Erin P. Fuentes, Agustin 1098-2345 RAYYAN-INCLUSION: {"Jacqui"=>"Maybe", "Lam"=>"Maybe"}
Database searches		Dressler, W. H.	Contesting Moral Capital in the Economy of Expectations of an Extractive Frontier	2017	Annals of the American Association of Geographers	107	3	647-665	2469-4452	No	irrelevant outcome	Dressler, Wolfram H. 2469-4460 RAYYAN-INCLUSION: {"Jacqui"=>"Maybe", "Lam"=>"Maybe"}
Database searches		Novellino, D.	Contrasting landscapes, conflicting ontologies: Assessing environmental conservation on Palawan Island (the Philippines)	2003	Ethnographies of Conservation: Environmentalism and the Distribution of Privilege			171-188	9780857456748 (ISBN); 9781571816962 (ISBN)	No	irrelevant study or article type	Cited By :16 Export Date: 27 January 2021 Correspondence Address: Novellino, D.; Institute of Philippine Culture, Ateneo de Manila UniversityPhilippines RAYYAN-INCLUSION: {"Jacqui"=>"Maybe", "Lam"=>"Maybe"}
Database searches		Bos, A. R.	Crown-of-thorns Outbreak at the Tubbataha Reefs UNESCO World Heritage Site	2010	Zoological Studies	49	1	124-124	1021-5506	No	irrelevant intervention	Bos, Arthur R. Bos, Arthur R./H-3090-2019; stud, zool/G-4030-2011 Bos, Arthur R./0000-0002-0708-314X; RAYYAN-INCLUSION: {"Jacqui"=>"Maybe", "Lam"=>"Maybe"}
Database searches		Novellino, D.	Cycles of politics and cycles of nature: Permanent crisis in the uplands of Palawan	2007	Modern Crises and Traditional Strategies: Local Ecological Knowledge in Island Southeast Asia	6		185-219	9780857452832 (ISBN); 9780857451453 (ISBN)	No	irrelevant study or article type	Cited By :5 Export Date: 27 January 2021 Correspondence Address: Novellino, D.; Department of Anthropology, University of KentUnited Kingdom RAYYAN-INCLUSION: {"Jacqui"=>"Maybe", "Lam"=>"Maybe"}
Database searches		Enomoto, K. and Ishikawa, S. and Hori, M. and Sitha, H. and Song, S. L. and Thuok, N. and Kurokura, H.	Data mining and stock assessment of fisheries resources in Tonle Sap Lake, Cambodia	2011	Fisheries Science	77	5	713-722	0919-9268	No	irrelevant intervention	Enomoto, Kazuhiro Ishikawa, Satoshi Hori, Mina Sitha, Hort Song, Srun Lim Thuok, Nao Kurokura, Hisashi RAYYAN-INCLUSION: {"Jacqui"=>"Maybe", "Thao"=>"Maybe", "dangdung1908"=>"Maybe"}
Database searches		Tin, H. C. and Uyen, N. T. and Hieu, D. V. and Ni, T. N. K. and Tu, N. H. C. and Saizen, I.	Decadal dynamics and challenges for seagrass beds management in Cu Lao Cham Marine Protected Area, Central Vietnam	2020	Environment Development and Sustainability	22	8	7639-7660	1387-585X	No	irrelevant outcome	Tin, Hoang C. Uyen, Nguyen T. Hieu, Duong, V Ni, Tran N. K. Tu, Nguyen H. C. Saizen, Izuru Phong, KHCN-HTQT/AAJ-5480-2020; Cong Tin, Hoang/C-6856-2013 Cong Tin, Hoang/0000-0001-5793-8241 1573-2975 RAYYAN-INCLUSION: {"Thao"=>"Maybe", "dangdung1908"=>"Included"}
Database searches		Eder, James F.	Deforestation and detribalization in the Philippines: the Palawan case	1990	Population & Environment	12	2	99	####	No	irrelevant study or article type	Eder, James F.; Issue Info: Winter1990, Vol. 12 Issue 2, p99; Thesaurus Term: Agroforestry; Thesaurus Term: Deforestation; Subject Term: Government policy; Subject Term: Detribalization; Author-Supplied Keyword: Marginalization, socioeconomic; Author-Supplied Keyword: Philippines (Palawan Island); Number of Pages: 0p; Document Type: Article RAYYAN-INCLUSION: {"Jacqui"=>"Maybe", "Lam"=>"Maybe"}
Database searches		Dore, J. and Lebel, L.	Deliberation and Scale in Mekong Region Water Governance	2010	Environmental Management	46	1	60-80	0364-152X	No	irrelevant study or article type	Dore, John Lebel, Louis Lebel, Louis/D-4130-2014 Lebel, Louis/0000-0001-6187-6418 1432-1009 RAYYAN-INCLUSION: {"Jacqui"=>"Maybe", "Lam"=>"Maybe"}
Database searches		Gusto, A. J. and Roque, E.	Delivering cash grants to indigenous peoples through cash cards versus over-the-counter modalities: The case of the 4ps conditional cash transfer program in Palawan, Philippines	2018	Money at the Margins: Global Perspectives on Technology, Financial Inclusion and Design			247-265	9781785336546 (ISBN); 9781785336539 (ISBN)	No	wrong outcome	Cited By :2 Export Date: 27 January 2021 RAYYAN-INCLUSION: {"Jacqui"=>"Maybe", "Lam"=>"Maybe"}
Database searches		Matsumoto-Takahashi, E. L. A. and Tongol-Rivera, P. and Villacorte, E. A. and Angluben, R. U. and Yasuoka, J. and Kano, S. and Jimba, M.	Determining the impact of community awareness-raising activities on the prevention of malaria transmission in Palawan, the Philippines	2014	Parasitology International	63	3	519-526	1383-5769	No	wrong intervention	Matsumoto-Takahashi, Emilie Louise Akiko Tongol-Rivera, Pilarita Villacorte, Elena A. Angluben, Ray U. Yasuoka, Junko Kano, Shigeyuki Jimba, Masamine Jimba, Masamine/AAF-5630-2020 Kano, Shigeyuki/0000-0001-9050-4955 RAYYAN-INCLUSION: {"Jacqui"=>"Maybe", "Lam"=>"Maybe"}
Database searches		Crabtree, S. A. and Parker, J. and Parker, I. C. and Parker, M. C.	Development as eradication: The pillage of the Jakun 'people's bank' of Tasik Chini, Pahang, Malaysia	2018	South East Asia Research	26	3	283-298	0967-828X	No	irrelevant study or article type	Crabtree, Sara Ashencaen Parker, Jonathan Parker, Isabel Crabtree Parker, Miranda Crabtree 2043-6874 RAYYAN-INCLUSION: {"Jacqui"=>"Maybe", "Lam"=>"Maybe"}
Database searches		Pragobmas, P.	The development of sustainable golf tourism management model in Southern Provinces on Andaman Coast, Thailand	2020	ABAC Journal	40	3	160-179	08580855 (ISSN)	No	irrelevant study or article type	Export Date: 27 January 2021 Correspondence Address: Pragobmas, P.; Faculty of School of Sports Science, Thailand; email: p_pragobmas@windowslive.com RAYYAN-INCLUSION: {"Jacqui"=>"Maybe", "Lam"=>"Maybe"}
Database searches		Saepudin, E. and Budiono, A. and Halimah, M.	Development strategy of education tourism in Cibodas village in West Bandung regency	2018	Journal of Environmental Management and Tourism	9	8	1684-1695	20687729 (ISSN)	No	irrelevant study or article type	Cited By :9 Export Date: 27 January 2021 RAYYAN-INCLUSION: {"Jacqui"=>"Maybe", "Lam"=>"Maybe"}
Database searches		Kodir, A. and Ahmad, R. and Pratama, N. H.	The dynamics access on tourism governance in wakatobi national park	2020	Geojournal of Tourism and Geosites	32	4	1376-1383	20650817 (ISSN)	No	irrelevant study or article type	Export Date: 27 January 2021 Correspondence Address: Kodir, A.; Universitas Negeri Malang, Indonesia; email: abdul.kodir.fs@um.ac.id RAYYAN-INCLUSION: {"Jacqui"=>"Maybe", "Thao"=>"Maybe"}
Database searches		Finney, C. E. and Western, S.	An economic analysis of environmental protection and management: An example from the Philippines	1986	The Environmentalist	6	1	45-61	02511088 (ISSN)	No	irrelevant intervention	Cited By :5 Export Date: 27 January 2021 CODEN: ENVTD Correspondence Address: Finney, C.E.; Hunting Technical Services Limited, Elstree Way, Boreham Wood, Herts, WD6 1SB, United Kingdom RAYYAN-INCLUSION: {"Jacqui"=>"Maybe", "Thao"=>"Maybe"}
Database searches		Syah, A. M. and Lee, J. W. and Lee, J. W. and Pham, H. H. T. and Youn, M. K.	Economic and Environment Impacts of Mass Tourism on Regional Tourism Destinations: A Case Study of Ten New 'Bali' in Indonesia	2017	2017 International Conference on Business and Economics			55-57		No	irrelevant study or article type	Syah, Ahmad Mujafar Lee, Jung Wan Icbe2017 International Conference on Business and Economics (ICBE2017) Jul 06-08, 2017 Univ Finance Mkt, Ho Chi Minh City, VIETNAM Korea Distribut Sci Assoc, Univ Finance Mkt Lee, Jung Wan/C-1180-2014 Lee, Jung Wan/0000-0002-8885-6385 2287-478x RAYYAN-INCLUSION: {"Jacqui"=>"Maybe", "Thao"=>"Maybe"}
Database searches		Carandang, A. P. and Camacho, L. D. and GevaÃ±a, D. T. and Dizon, J. T. and Camacho, S. C. and de Luna, C. C. and Pulhin, F. B. and Combalicer, E. A. and Paras, F. D. and Peras, R. J. J. and Rebugio, L. L.	Economic valuation for sustainable mangrove ecosystems management in Bohol and Palawan, Philippines	2013	Forest Science and Technology	9	3	118-125	21580103 (ISSN)	No	irrelevant intervention	Cited By :10 Export Date: 27 January 2021 Correspondence Address: GevaÃ±a, D. T.; College of Forestry and Natural Resources, , Laguna, Philippines; email: dixon@snu.ac.kr RAYYAN-INCLUSION: {"Jacqui"=>"Maybe", "Thao"=>"Maybe"}
Database searches		Abdullah, M. and Mamat, M. P. and Emang, D. and Hussain, F. N. T. and Fui, L. H.	Economic valuation of Tasik Chini Biosphere Reserve, Pahang, Malaysia	2018	ASM Science Journal	11		74-78	18236782 (ISSN)	No	irrelevant study or article type	Export Date: 27 January 2021 Correspondence Address: Abdullah, M.; Social Forestry Programme, Malaysia RAYYAN-INCLUSION: {"Jacqui"=>"Maybe", "Thao"=>"Maybe"}
Database searches		Baromey, N.	Ecotourism as a tool for sustainable rural community development and natural resources management in the Tonle Sap Biosphere Reserve	2008						No	irrelevant intervention	Cited By (since 2008): 62 RAYYAN-INCLUSION: {"Jacqui"=>"Maybe", "Thao"=>"Maybe"}
Database searches		Rasch, E. D.	â€˜Ecotourism, not mining, in Palawan!â€™: Territorial narratives on the last frontier (Palawan, the Philippines)	2013	The Ecotourism-Extraction Nexus: Political Economics and Rural Realities of (Un)comfortable Bedfellows			236-254	9780203384855 (ISBN)	No	irrelevant study or article type	Cited By :4 Export Date: 27 January 2021 Correspondence Address: Rasch, E.D.; Wageningen UniversityNetherlands RAYYAN-INCLUSION: {"Jacqui"=>"Maybe", "Thao"=>"Maybe"}
Database searches		Conway, K.	Ecotourism, poverty, and conservation in Prek Toal, Cambodia	2008						No	irrelevant study or article type	Cited By (since 2008): 3 RAYYAN-INCLUSION: {"Jacqui"=>"Maybe", "Thao"=>"Maybe"}
Database searches		Nguyen, N. C. and Graham, D. and Ross, H. and Maani, K. and Bosch, O.	Educating Systems Thinking for Sustainability: Experience with a Developing Country	2012	Systems Research and Behavioral Science	29	1	14-29	1092-7026	No	irrelevant intervention	Nguyen, Nam C. Graham, Doug Ross, Helen Maani, Kambiz Bosch, Ockie Ross, Helen/B-9585-2014 Ross, Helen/0000-0003-4439-6273 1099-1743 RAYYAN-INCLUSION: {"Jacqui"=>"Maybe", "Thao"=>"Maybe"}
Database searches		Mekhum, W. and Torasa, C.	Effect of Knowledge Sharing and Digital Management to Performance on Ecotourism in Ranong Province, Thailand	2020	Research in World Economy	11	5	481-492	19233981 (ISSN)	No	irrelevant intervention	Export Date: 27 January 2021 Correspondence Address: Torasa, C.; Faculty of Industrial Technology, Thailand; email: chonmapat.to@ssru.ac.th RAYYAN-INCLUSION: {"Jacqui"=>"Maybe", "Thao"=>"Maybe"}
Database searches		Lim, N. Z. and Adventure Travel, S. O. C.	Empowering local communities for sustainable tourism: The story of the El Nido Marine Reserve, Palawan, Philippines	1994	Proceedings of the 1994 World Congress on Adventure Travel and Ecotourism			79-83	1-885789-03-3	No	irrelevant study or article type	Lim, NZ 1994 World Congress on Adventure Travel and Ecotourism Nov 07-10, 1994 Hobart, australia Adventure Travel Soc, Austr No Territory, Bahamas Minist Tourism, Commonwealth Dept Tourism, EcoTraveler, GreenLINE Grp, Japan Travel Bur Int, Natl Geog Traveler, PNG Tourism Promot Authority, Qantas, South African Tourism Board, S Austr Tourism Commiss, Tasmanian Symphony Orchestra, TOMORROW, Global …
Database searches		Austin, R. L. and Eder, J. F.	Environmentalism, development, and participation on Palawan Island, Philippines	2007	Society & Natural Resources	20	4	363-371	0894-1920	No	irrelevant intervention	Austin, Rebecca L. Eder, James F. RAYYAN-INCLUSION: {"Jacqui"=>"Maybe", "Thao"=>"Maybe"}
Database searches		Wieckardt, C. E. and Koot, S. and Karimasari, N.	Environmentality, green grabbing, and neoliberal conservation: The ambiguous role of ecotourism in the Green Life privatised nature reserve, Sumatra, Indonesia		Journal of Sustainable Tourism				0966-9582	No	irrelevant population	Wieckardt, Chantal Elizabeth Koot, Stasja Karimasari, Nadya Koot, Stasja/0000-0001-8625-7525 1747-7646 RAYYAN-INCLUSION: {"Jacqui"=>"Maybe", "Thao"=>"Maybe"}
Database searches		Burgos, A.	Ethnoecology and monitoring of Siberut Biosphere Reserve mangroves (Indonesie)	2012	Meeting on Mangrove ecology, functioning and â€¦					No	irrelevant study or article type	RAYYAN-INCLUSION: {"Jacqui"=>"Maybe", "Thao"=>"Maybe"}
Database searches		Pollnac, R. B. and Dickson, A. and Sualog, A. and Razo, N. and Pollnac, R. B.	EVALUATION OF 2 SMALL-SCALE MARINE FISHERMEN TRAINING PROJECTS IN PALAWAN	1989	Monitoring and Evaluating the Impacts of Small-Scale Fishery Projects			133-144	1-882027-01-9	No	irrelevant population	Pollnac, rb dickson, a sualog, a razo, n Workshop on small-scale fishery project impact monitoring and evaluation Oct, 1988 Univ rhode island, kingston, ri Us agcy int dev RAYYAN-INCLUSION: {"Jacqui"=>"Maybe", "Thao"=>"Maybe"}
Database searches		Cochrane, J.	Exit the dragon? Collapse of co-management at Komodo National Park, Indonesia	2013	Tourism Recreation Research	38	2	127-143	02508281 (ISSN)	No	irrelevant study or article type	Cited By :4 Export Date: 27 January 2021 Correspondence Address: Cochrane, J.; Leeds Metropolitan UniversityUnited Kingdom; email: j.cochrane@leedsmet.ac.uk RAYYAN-INCLUSION: {"Jacqui"=>"Maybe", "Thao"=>"Maybe"}
Database searches		Jetony, J. and Suleiman, M. and Aziz, N. A. A. and Nordin, N. M. and Pengiran Bagul, A. H. B. and Hamzah, Z. and Saikim, F. H.	EXPLORING the EVIDENCE for CONSERVATION-POVERTY LINK: The CASE of KG. TUDAN, KIULU, TUARAN, SABAH	2021	Malaysian Forester	84	1	137-151	03022935 (ISSN)	No	irrelevant outcome	Export Date: 27 January 2021 Correspondence Address: Saikim, F.H.; Institute for Tropical Biology and Conservation, Jalan UMS, Malaysia; email: fiffy@ums.edu.my RAYYAN-INCLUSION: {"Jacqui"=>"Maybe", "Thao"=>"Maybe"}
Database searches		Lamban, R. J. G. and dela Cerna, A. K. R. and Montiflor, M. O. and Bacus, R. G. and Concepcion, S. B. and Batt, P. J. and Murray-Prior, R. and Batt, P. J.	Factors Affecting Farmers' Adoption of Natural Farming Technologies in New Albay, Maragusan, Compostela Valley, Philippines	2011	Iii International Symposium on Improving the Performance of Supply Chains in the Transitional Economies	895		153-158	978-90-66050-89-1	No	irrelevant population	Lamban, R. J. G. dela Cerna, A. K. R. Montiflor, M. O. Bacus, R. G. Concepcion, S. B. Batt, P. J. Murray-Prior, R. 3rd International Symposium on Improving the Performance of Supply Chains in the Transitional Economies Jul 04-08, 2010 Kuala Lumpur, MALAYSIA Int Soc Hort Sci (ISHS) 0567-7572 RAYYAN-INCLUSION: {"Jacqui"=>"Maybe", "Thao"=>"Maybe"}
Database searches		Gillespie, J. and Perry, N.	Feminist political ecology and legal geography: A case study of the Tonle Sap protected wetlands of Cambodia	2019	Environment and Planning a-Economy and Space	51	5	1089-1105	0308-518X	No	irrelevant study or article type	Gillespie, Josephine Perry, Nicola Gillespie, Josephine/0000-0002-5103-3449 1472-3409 Si RAYYAN-INCLUSION: {"Jacqui"=>"Maybe", "Thao"=>"Maybe"}
Database searches		Fabinyi, M. and Dressler, W. H. and Pido, M. D.	Fish, Trade and Food Security: Moving beyond 'Availability' Discourse in Marine Conservation	2017	Human Ecology	45	2	177-188	0300-7839	No	irrelevant study or article type	Fabinyi, Michael Dressler, Wolfram H. Pido, Michael D. Fabinyi, Michael/G-5198-2012 Fabinyi, Michael/0000-0001-5293-4081 1572-9915 RAYYAN-INCLUSION: {"Jacqui"=>"Maybe", "Thao"=>"Maybe"}
Database searches		Phang, S. C. and Cooperman, M. and Lynch, A. J. and Steel, E. A. and Elliott, V. and Murchie, K. J. and Cooke, S. J. and Dowd, S. and Cowx, I. G.	Fishing for conservation of freshwater tropical fishes in the Anthropocene	2019	Aquatic Conservation-Marine and Freshwater Ecosystems	29	7	1039-1051	1052-7613	No	irrelevant study or article type	Phang, Sui Chian Cooperman, Michael Lynch, Abigail J. Steel, E. Ashley Elliott, Vittoria Murchie, Karen J. Cooke, Steven J. Dowd, Scott Cowx, Ian G. Cooke, Steven J/ABA-8708-2020; Cooke, Steven J/F-4193-2010; Lynch, Abigail J./H-5059-2019 Cooke, Steven J/0000-0002-5407-0659; Cooke, Steven J/0000-0002-5407-0659; Lynch, Abigail J./0000-0001-8449-8392; Elliott, Vittoria/0000-0001-8230-489X; Phang, S…
Database searches		Goes, F.	Five Years of Waterfowl Conservation Activities in Prek Toal Core Area, Tonle Sap Biosphere Reserve (2001-2004)	2005	â€¦ Society (WCS) Cambodia Program. Phnom Penh â€¦					No	irrelevant outcome	Cited By (since 2005): 2 RAYYAN-INCLUSION: {"Jacqui"=>"Maybe", "Thao"=>"Maybe"}
Database searches		Theriault, N.	A forest of dreams: Ontological multiplicity and the fantasies of environmental government in the Philippines	2017	Political Geography	58		114-127	0962-6298	No	irrelevant study or article type	Theriault, Noah 1873-5096 RAYYAN-INCLUSION: {"Jacqui"=>"Maybe", "Thao"=>"Maybe"}
Database searches		Schwarze, S. and Schippers, B. and Weber, R. and Faust, H. and Wardhono, A. and Zeller, M. and Kreisel, W. and Tscharntke, T. and Leuschner, C. and Zeller, M. and Guhardja, E. and Bidin, A.	Forest products and household incomes: Evidence from rural households living in the rainforest margins of Central Sulawesi	2007	Stability of Tropical Rainforest Margins: Linking Ecological, Economic and Social Constraints of Land Use and Conservation			209-224	978-3-540-30289-6	No	wrong outcome	Schwarze, Stefan Schippers, Bjoern Weber, Robert Faust, Heiko Wardhono, Adhitya Zeller, Manfred Kreisel, Werner Environmental Engineering International Symposium on Stability of Tropical Rainforest Margins Sep, 2005 Georg-August-Univ Goettingen, Goettingen, GERMANY German Sci Fdn Schwarze, Stefan/P-7696-2019 Schwarze, Stefan/0000-0002-1672-1246 1863-5520 RAYYAN-INCLUSION: {"Jacqui"=>"Maybe", "Tha…
Database searches		Nopiansyah, F. and Basuni, S. and Purwanto, Y. and Kosmaryandi, N.	Forest Resource Utilization by the Siberut Community and its Implications for the Siberut Island Biosphere Reserve Policy	2016	Manajemen Hutan Tropika	22	2	94-104	2087-0469	No	irrelevant study or article type	Nopiansyah, Fifin Basuni, Sambas Purwanto, Yohanes Kosmaryandi, Nandi Purwanto, Yohanes Aris YAP/D-9088-2017 Purwanto, Yohanes Aris YAP/0000-0002-2547-0717 2089-2063 RAYYAN-INCLUSION: {"Jacqui"=>"Maybe", "Thao"=>"Maybe"}
Database searches		Hakim, L. and Siswanto, D. and Rahardi, B. and Zayadi, H.	Fostering coffee agroforestry for agrotourism development in degraded land in a buffer zone of a national park: A case study from Poncokusumo, Malang, Indonesia	2019	EurAsian Journal of BioSciences	13	2	1613-1620	13079867 (ISSN)	No	irrelevant study or article type	Cited By :2 Export Date: 27 January 2021 Correspondence Address: Hakim, L.; Department of Biology, Indonesia; email: lufehakim@yahoo.com RAYYAN-INCLUSION: {"Jacqui"=>"Maybe", "Thao"=>"Maybe"}
Database searches		Abdulkadir-Sunito, M. and Sitorus, M. T. F. and Tscharntke, T. and Leuschner, C. and Zeller, M. and Guhardja, E. and Bidin, A.	From ecological to political buffer zone: ethnic politics and forest encroachment in Upland Central Sulawesi	2007	Stability of Tropical Rainforest Margins: Linking Ecological, Economic and Social Constraints of Land Use and Conservation			167-+	978-3-540-30289-6	No	irrelevant intervention	Abdulkadir-Sunito, Melani Sitorus, M. T. Felix Environmental Engineering International Symposium on Stability of Tropical Rainforest Margins Sep, 2005 Georg-August-Univ Goettingen, Goettingen, GERMANY German Sci Fdn 1863-5520 RAYYAN-INCLUSION: {"Jacqui"=>"Maybe", "Thao"=>"Maybe"}
Database searches		Novellino, D.	From indigenous customary practices to policy interventions: The ecolocal and sociocultural underpinnings of the NTFP trade on Palawan Island, the Philippines	2010	Wild Product Governance: Finding Policies that Work for Non-Timber Forest Products			183-197	9781849775199 (ISBN)	No	irrelevant study or article type	Cited By :4 Export Date: 27 January 2021 Correspondence Address: Novellino, D.; Peoples and Plants International (PPI)United States RAYYAN-INCLUSION: {"Jacqui"=>"Maybe", "Thao"=>"Maybe"}
Database searches		Resurreccion, B. P.	Gender, legitimacy and patronage-driven participation: Fisheries management in the tonle sap great lake, Cambodia	2012	Gender and Natural Resource Management: Livelihoods, Mobility and Interventions			151-173	9781849771436 (ISBN)	No	wrong outcome	Cited By :4 Export Date: 27 January 2021 Correspondence Address: Resurreccion, B.P.; Institute of TechnologyThailand RAYYAN-INCLUSION: {"Jacqui"=>"Maybe", "Thao"=>"Maybe"}
Database searches		Bell, A.	Geographic solutions through UNESCO World Biosphere Reserves	2006	International Journal of Biodiversity Science and Management	2	3	186-192	17451590 (ISSN)	No	irrelevant population	Export Date: 27 January 2021 Correspondence Address: Bell, A.; UK Man and Biosphere Programme, , East the Water, Bideford, Devon, United Kingdom RAYYAN-INCLUSION: {"Jacqui"=>"Maybe", "Thao"=>"Maybe"}
Database searches		Berdik, C.	The giving flood: Lake Tonle Sap, Cambodian's "beating heart," is threatened by the competing needs of a rapidly developing nation. Can a new kind of conservation save it?	2014	Virginia Quarterly Review	90	3	26-51	0042675X (ISSN)	No	irrelevant study or article type	Export Date: 27 January 2021 Correspondence Address: Berdik, C. RAYYAN-INCLUSION: {"Jacqui"=>"Maybe", "Thao"=>"Maybe"}
Database searches		Alfsen-Norodom, Christine and Lane, Benjamin D.	Global knowledge networking for site specific strategies: The International Conference on Biodiversity and Society	2002		5		3	####	No	irrelevant study or article type	Accession Number: 7798438; Alfsen-Norodom, Christine; Email Address: ca320@columbia.edu; Lane, Benjamin D. 1; Affiliations: 1: UNESCO/Columbia University International Conference on Biodiversity and Society, 405 Low Library, 535 West 116th Street, New York, NY 10027, USA; Issue Info: Feb2002, Vol. 5 Issue 1, p3; Thesaurus Term: Biodiversity; Thesaurus Term: Environmental policy; Author-Supplied K…
Database searches		Khuu, D. T. and Jones, P. J. and Ekins, P.	Governance analysis of Nha Trang Bay and Cu Lao Cham Marine Protected Areas, Vietnam	2020	Marine Policy				0308597X (ISSN)	No	irrelevant study or article type	Cited By :1 Export Date: 27 January 2021 Correspondence Address: Khuu, D.T.; Institute for Sustainable Resources (ISR), Central House, 14 Upper Woburn Place, United Kingdom; email: thuy.khuu.13@ucl.ac.uk RAYYAN-INCLUSION: {"Jacqui"=>"Maybe", "Thao"=>"Maybe"}
Database searches		Djohani, R.	Governance in Indonesia's marine protected areas: A case study of Komodo national park	2009	Indonesia beyond the Wateras Edge: Managing an Archipelagic State			157-171	9789812309853 (ISBN)	No	irrelevant study or article type	Cited By :3 Export Date: 27 January 2021 Correspondence Address: Djohani, R.; Van Vollenhoven Institute, Netherlands RAYYAN-INCLUSION: {"Jacqui"=>"Maybe", "Thao"=>"Maybe"}
Database searches		Rama, S. D. B. and Zhu, X. N. and Zhao, S. R.	Governance of Mining in Palawan, Philippines: Collaborative Governance and Sustainability	2011	Proceedings of 2011 International Conference on Public Administration			520-536	978-7-5647-0977-8	No	irrelevant outcome	Rama, Sol de Villa B. 7th 7th International Conference on Public Administration Oct 18-20, 2011 UESTC, Sch Polit Sci & Publ Adm, Chengdu, PEOPLES R CHINA Univ Elect Sci & Technol China, Amer Soc Publ Adm, Chinese Publ Adm Soc, Moscow State Univ, Sch Publ Adm, Chinese Publ Adm Journal RAYYAN-INCLUSION: {"Jacqui"=>"Maybe", "Thao"=>"Maybe"}
Database searches		Sokhem, P. and Sunada, K.	The governance of the Tonle Sap Lake, Cambodia: Integration of local, national and international levels	2006	International Journal of Water Resources Development	22	3	399-416	0790-0627	No	irrelevant study or article type	Sokhem, Pech Sunada, Kengo 1360-0648 RAYYAN-INCLUSION: {"Jacqui"=>"Maybe", "Thao"=>"Maybe"}
Database searches		Nguyen, T. P. and Parnell, K. E.	Gradual expansion of mangrove areas as an ecological solution for stabilizing a severely eroded mangrove dominated muddy coast	2017	Ecological Engineering	107		239-243	0925-8574	No	irrelevant intervention	Nguyen, T. P. Parnell, Kevin E. Parnell, Kevin/AAV-9393-2020; Parnell, Kevin E/E-6546-2013; Nguyen, Phong/AAA-1109-2019 Parnell, Kevin/0000-0001-9473-5267; Parnell, Kevin E/0000-0001-9473-5267; Nguyen, Phong/0000-0003-3620-4972 1872-6992 RAYYAN-INCLUSION: {"Jacqui"=>"Maybe", "Thao"=>"Excluded"} | RAYYAN-EXCLUSION-REASONS: wrong outcome
Database searches		Dressler, W.	Green governmentality and swidden decline on Palawan Island	2014	Transactions of the Institute of British Geographers	39	2	250-264	0020-2754	No	irrelevant study or article type	Dressler, Wolfram 1475-5661 RAYYAN-INCLUSION: {"Jacqui"=>"Maybe", "Thao"=>"Maybe"}
Database searches		Seki, K.	Green neoliberalism, ecogovernmentality, and emergent community: A case of coastal resource management in Palawan, the Philippines	2009	Philippine Studies	57	4	543-578	00317837 (ISSN)	No	irrelevant study or article type	Cited By :5 Export Date: 27 January 2021 Correspondence Address: Seki, K.; Graduate School for International Development and Cooperation (IDEC), 1-5-1, Kagamiyama, Higashi-hiroshima City, Japan; email: seki@hiroshima-u.ac.jp RAYYAN-INCLUSION: {"Jacqui"=>"Maybe", "Thao"=>"Maybe"}
Database searches		Fuentes, R. and Officer, C. P.	High conservation value areas management in Palawan Biosphere Reserve		pkp.pcsd.gov.ph					No	irrelevant study or article type	RAYYAN-INCLUSION: {"Jacqui"=>"Maybe", "Thao"=>"Maybe"}
Database searches		Tri, N. M.	HOIAN, VIETNAM EFFICIENCY EXPLOIT POTENTIALS, CULTURAL ADVANTAGES, HERITAGE FOR LOCAL ECONNOMIC GREE GROWTH AND SUSTAINBLE â€¦	2020	PalArch's Journal of Archaeology of Egypt/Egyptology					No	irrelevant intervention	RAYYAN-INCLUSION: {"Jacqui"=>"Maybe", "Thao"=>"Maybe"}
Database searches		Plummer, R. and Dzyundzyak, A. and Baird, J. and Bodin, Ã– and Armitage, D. and Schultz, L.	How do environmental governance processes shape evaluation of outcomes by stakeholders? A causal pathways approach	2017	PLoS ONE	12	9		19326203 (ISSN)	No	irrelevant population	Cited By :12 Export Date: 27 January 2021 CODEN: POLNC Correspondence Address: Baird, J.; Environmental Sustainability Research Centre, Canada; email: jbaird@brocku.ca RAYYAN-INCLUSION: {"Jacqui"=>"Maybe", "Thao"=>"Maybe"}
Database searches		Dowley, A.	How Do Women in Prek Toal Village (Tonle Sap Biosphere Reserve, Cambodia) Participate in and Benefit From Ecotourism?	2007						No	irrelevant study or article type	Cited By (since 2007): 5 RAYYAN-INCLUSION: {"Jacqui"=>"Maybe", "Thao"=>"Maybe"}
Database searches		Jones, E. V. and Macintosh, D. and Stead, S. and Gray, T.	How effective are MPAs in conserving crab stocks? A comparison of fisheries and conservation objectives in three coastal MPAs in Thailand	2017	Ocean & Coastal Management	149		186-197	0964-5691	No	irrelevant intervention	Jones, Estelle Victoria Macintosh, Donald Stead, Selina Gray, Tim 1873-524x RAYYAN-INCLUSION: {"Jacqui"=>"Maybe", "Thao"=>"Excluded"} | RAYYAN-EXCLUSION-REASONS: wrong outcome
Database searches		Sudarmonowati, E. and Sugardjito, J. and Garniati, L. and Purwanto, Y. and Saloma and Maryanto, I. and Setyawati, T.	Implementation of Response to Lima Action Plan in Indonesia: Strategy and Progress in Relation to SDGs	2019		298			17551307 (ISSN)	No	irrelevant intervention	Export Date: 27 January 2021 Correspondence Address: Sudarmonowati, E.; Indonesia MAB National Committee, Indonesia; email: mab-lipi@mab-indonesia.org RAYYAN-INCLUSION: {"Jacqui"=>"Maybe", "Thao"=>"Maybe"}
Database searches			Implementation of the action plan for biosphere reserves	1985	Topics in Catalysis	14	4	113	0378777x (ISSN)	No	irrelevant study or article type	Export Date: 27 January 2021 RAYYAN-INCLUSION: {"Jacqui"=>"Maybe", "Thao"=>"Maybe"}
Database searches		Gasong, D. and Rachel and Pasulu, I. and Tandiseru, S. R.	Implementation of the tallulolona culture in the life of the Toraja people towards the development of tourism	2019	Journal of Critical Reviews	6	5	36-38	23945125 (ISSN)	No	irrelevant study or article type	Export Date: 27 January 2021 Correspondence Address: Gasong, D.; Universitas Kristen Indonesia TorajaIndonesia; email: dinagasong@ukitoraja.ac.id RAYYAN-INCLUSION: {"Jacqui"=>"Maybe", "Thao"=>"Maybe"}
Database searches		Nguyen, N. C. and Bosch, O. J. H. and Maani, K. E.	The importance of systems thinking and practice for creating biosphere reserves as "learning laboratories for sustainable development"	2009		1		358-374	9781615678334 (ISBN)	No	irrelevant intervention	Cited By :6 Export Date: 27 January 2021 Correspondence Address: Nguyen, N.C.; School of Integrative Systems, , QLD 4343, Australia; email: n.nguyen@uq.edu.au RAYYAN-INCLUSION: {"Jacqui"=>"Maybe", "Thao"=>"Maybe"}
Database searches		von Heland, F. and Clifton, J. and Olsson, P.	Improving Stewardship of Marine Resources: Linking Strategy to Opportunity	2014	Sustainability	6	7	4470-4496	2071-1050	No	irrelevant study or article type	von Heland, Franciska Clifton, Julian Olsson, Per Olsson, Per/AAE-9104-2019 Clifton, Julian/0000-0002-9795-0189; Olsson, Per/0000-0002-9038-4786 RAYYAN-INCLUSION: {"Jacqui"=>"Maybe", "Thao"=>"Maybe"}
Database searches		Spiteri, A. and Nepal, S. K.	Incentive-based conservation programs in developing countries: A review of some key issues and suggestions for improvements	2006	Environmental Management	37	1	2022-01-14	0364-152X	No	irrelevant population	Spiteri, A Nepal, SK 1432-1009 RAYYAN-INCLUSION: {"Jacqui"=>"Maybe", "Thao"=>"Maybe"}
Database searches		Dressler, W. H. and McDermott, M. H.	Indigenous peoples and migrants: Social categories, rights, and policies for protected areas in the Philippine uplands	2010	Journal of Sustainable Forestry	29	2	328-361	10549811 (ISSN)	No	irrelevant study or article type	Cited By :4 Export Date: 27 January 2021 Correspondence Address: Dressler, W. H.; School of Social Sciences, , St. Lucia, Queensland, Australia; email: wolfram.dressler@mail.mcgill.ca RAYYAN-INCLUSION: {"Jacqui"=>"Maybe", "Thao"=>"Maybe"}
Database searches		Negi, C. S. and Nautiyal, S.	Indigenous peoples, biological diversity and protected area management - policy framework towards resolving conflicts	2003	International Journal of Sustainable Development and World Ecology	10	2	169-179	1350-4509	No	irrelevant population	Negi, CS Nautiyal, S Nautiyal, Sunil/I-7029-2012; Nautiyal, Sunil/AAQ-5585-2020; Nautiyal, Sunil/AAJ-1554-2020 Nautiyal, Sunil/0000-0002-1481-7754; 1745-2627 RAYYAN-INCLUSION: {"Jacqui"=>"Maybe", "Thao"=>"Maybe"}
Database searches		Cuevas, S. C. and Peterson, A. and Robinson, C. and Morrison, T. H.	Institutional capacity for long-term climate change adaptation: evidence from land use planning in Albay, Philippines	2016	Regional Environmental Change	16	7	2045-2058	1436-3798	No	irrelevant intervention	Cuevas, Sining C. Peterson, Ann Robinson, Catherine Morrison, Tiffany H. Robinson, Cathy/D-3349-2011; Morrison, Tiffany/D-4460-2012 Morrison, Tiffany/0000-0001-5433-037X; Robinson, Cathy/0000-0002-3453-572X 1436-378x Si RAYYAN-INCLUSION: {"Jacqui"=>"Maybe", "Thao"=>"Maybe"}
Database searches		Keskinen, M. and Varis, O.	Institutional cooperation at a basin level: For what, by whom? Lessons learned from Cambodia's Tonle Sap Lake	2012	Natural Resources Forum	36	1	50-60	0165-0203	No	irrelevant intervention	Keskinen, Marko Varis, Olli Varis, Olli/G-6506-2011; Keskinen, Marko/B-2886-2012 Varis, Olli/0000-0001-9231-4549; Keskinen, Marko/0000-0001-5236-2327 Si RAYYAN-INCLUSION: {"Jacqui"=>"Maybe", "Thao"=>"Maybe"}
Database searches		Cuevas, S. C.	Institutional dimensions of climate change adaptation: insights from the Philippines	2018	Climate Policy	18	4	499-511	1469-3062	No	irrelevant intervention	Cuevas, Sining C. 1752-7457 RAYYAN-INCLUSION: {"Jacqui"=>"Maybe", "Thao"=>"Maybe"}
Database searches		Massiri, S. D. and Nugroho, B. and Kartodihardjo, H. and Soekmadi, R.	Institutional sustainability barriers of community conservation agreement as a collaboration management in Lore Lindu National Park	2015	Jurnal Manajemen Hutan Tropika	21	3	147-154	20870469 (ISSN)	No	irrelevant intervention	Cited By :3 Export Date: 27 January 2021 Correspondence Address: Massiri, S.D.; Graduate School of Bogor Agricultural University, Dramaga Main Road, Indonesia; email: sudi_untad@yahoo.co.id RAYYAN-INCLUSION: {"Jacqui"=>"Maybe", "Thao"=>"Maybe"}
Database searches		Massiri, S. D. and Nugroho, B. and Kartodihardjo, H. and Soekmadi, R.	Institutional Sustainability of a Community Conservation Agreement in Lore Lindu National Park	2019	Forest and Society	3	1	64-76	2549-4724	No	irrelevant intervention	Massiri, Sudirman Daeng Nugroho, Bramasto Kartodihardjo, Hariadi Soekmadi, Rinekso 2549-4333 RAYYAN-INCLUSION: {"Jacqui"=>"Maybe", "Thao"=>"Maybe"}
Database searches		Iriberri, O. C. A.	INTEGRATED APPROACH TO COASTAL ZONE MANAGEMENT IN PUERTO GALERA, ORIENTAL MINDORO, PHILIPPINES	1983	Water Sci Technol	16	3	433-440	02731223 (ISSN)	No	irrelevant outcome	Export Date: 27 January 2021 CODEN: WSTED Correspondence Address: Iriberri. O. C. A. RAYYAN-INCLUSION: {"Jacqui"=>"Maybe", "Thao"=>"Maybe"}
Database searches		Fabinyi, M.	The Intensification of Fishing and the Rise of Tourism: Competing Coastal Livelihoods in the Calamianes Islands, Philippines	2010	Human Ecology	38	3	415-427	0300-7839	No	irrelevant study or article type	Fabinyi, Michael Fabinyi, Michael/G-5198-2012 Fabinyi, Michael/0000-0001-5293-4081 1572-9915 RAYYAN-INCLUSION: {"Jacqui"=>"Maybe", "Thao"=>"Maybe"}
Database searches		Wells, M. and Guggenheim, S. and Khan, A. and Wardojo, W. and Jepson, P. and Wells, M. and Guggenheim, S. and Khan, A. and Wardojo, W. and Jepson, P.	Investing in biodiversity: a review of Indonesia's integrated conservation and development projects	1999	Investing in biodiversity: a review of Indonesia's integrated conservation and development projects				0821344196 (ISBN)	No	irrelevant intervention	Cited By :127 Export Date: 27 January 2021 RAYYAN-INCLUSION: {"Jacqui"=>"Maybe", "Thao"=>"Maybe"}
Database searches		Dina, T. and Sato, J.	Is Greater Fishery Access Better for the Poor? Explaining De-Territorialisation of the Tonle Sap, Cambodia	2014	Journal of Development Studies	50	7	962-976	0022-0388	No	irrelevant intervention	Dina, Thol Sato, Jin 1743-9140 RAYYAN-INCLUSION: {"Jacqui"=>"Maybe", "Thao"=>"Maybe"}
Database searches		Casiwan-Launio, C. and Shinbo, T. and Morooka, Y.	Island villagers' willingness towork or pay for sustainability of a marine fishery reserve: Case of San Miguel Island, Philippines	2011	Coastal Management	39	5	459-477	08920753 (ISSN)	No	irrelevant intervention	Cited By :17 Export Date: 27 January 2021 CODEN: CMANE Correspondence Address: Casiwan-Launio, C.; Philippine Rice Research Institute, , 3119 Nueva Ecija, Philippines; email: ccasiwan@yahoo.com RAYYAN-INCLUSION: {"Jacqui"=>"Maybe", "Thao"=>"Maybe"}
Database searches		Quinten, Marcel and Stirling, Farquhar and Schwarze, Stefan and Dinata, Yoan and Hodges, Keith	KNOWLEDGE, ATTITUDES AND PRACTICES OF LOCAL PEOPLE ON SIBERUT ISLAND (WEST-SUMATRA, INDONESIA) TOWARDS PRIMATE HUNTING AND CONSERVATION	2014	Journal of Threatened Taxa	6	11	6389-6398	####	No	irrelevant intervention	Quinten, Marcel 1,2; Email Address: marcel.quinten-dpz@gmx.de; Stirling, Farquhar 3; Email Address: f.stirling49@gmail.com; Schwarze, Stefan 4; Email Address: s.schwarze@agr.uni-goettingen.de; Dinata, Yoan 3; Email Address: yoan7dinata@gmail.com; Hodges, Keith 1,2; Email Address: khodges@dpz.eu; Affiliations: 1: Reproductive Biology Unit, German Primate Center, Goettingen 37077, Germany; 2: Siber…
Database searches		Marston, J. and Hoeur, C.	Land and water disputes on the floodplain of the Tonle Sap Lake in Cambodia	2016	Estudios de Asia y Africa	51	1	45-76	01850164 (ISSN)	No	wrong language	Export Date: 27 January 2021 RAYYAN-INCLUSION: {"Jacqui"=>"Maybe", "Thao"=>"Maybe"}
Database searches		Montefrio, M. J. F.	Land control dynamics and social-ecological transformations in upland Philippines	2017	Journal of Peasant Studies	44	4	770-790	0306-6150	No	irrelevant study or article type	Montefrio, Marvin Joseph F. Montefrio, Marvin Joseph Fonacier/Q-8571-2019 Montefrio, Marvin Joseph Fonacier/0000-0001-8581-4078 1743-9361 Si RAYYAN-INCLUSION: {"Jacqui"=>"Maybe", "Thao"=>"Maybe"}
Database searches		Dressler, W. and de Koning, J. and Montefrio, M. and Firn, J.	Land sharing not sparing in the "green economy": The role of livelihood bricolage in conservation and development in the Philippines	2016	Geoforum	76		75-89	0016-7185	No	irrelevant intervention	Dressler, Wolfram de Koning, Jessica Montefrio, Marvin Firn, Jennifer Montefrio, Marvin Joseph Fonacier/Q-8571-2019 Montefrio, Marvin Joseph Fonacier/0000-0001-8581-4078 1872-9398 RAYYAN-INCLUSION: {"Jacqui"=>"Maybe", "Thao"=>"Maybe"}
Database searches		Barkmann, J. and Burkard, G. and Faust, H. and Fremerey, M. and Koch, S. and Lanini, A.	Land tenure rights, village institutions, and rainforest conversion in Central Sulawesi (Indonesia)	2010	Environmental Science and Engineering (Subseries: Environmental Science)			141-160	18635520 (ISSN)	No	irrelevant intervention	Cited By :8 Export Date: 27 January 2021 Correspondence Address: Barkmann, J.; Environmental & Resource Economics, Platz der GÃ¶ttinger Sieben 5, Germany; email: jbarkma@gwdg.de RAYYAN-INCLUSION: {"Jacqui"=>"Maybe", "Thao"=>"Maybe"}
Database searches		Eder, J. F.	Land use and economic change in the post-frontier upland Philippines	2006	Land Degradation & Development	17	2	149-158	1085-3278	No	irrelevant intervention	Eder, JF International Conference on Local Land Use Strategies in a Globalizing World Aug 21-23, 2003 Univ Copenhagen, Inst Geog, Copenhagen, DENMARK RAYYAN-INCLUSION: {"Jacqui"=>"Maybe", "Thao"=>"Maybe"}
Database searches		Nguyen, H. H. and Dargusch, P. and Moss, P. and Aziz, A. A.	Land-use change and socio-ecological drivers of wetland conversion in Ha Tien Plain, Mekong Delta, Vietnam	2017	Land Use Policy	64		101-113	0264-8377	No	wrong outcome	Hoang Huu Nguyen Dargusch, Paul Moss, Patrick Aziz, Ammar Abdul Moss, Patrick/0000-0003-1546-9242; DARGUSCH, Paul/0000-0001-9255-2803 1873-5754 RAYYAN-INCLUSION: {"Jacqui"=>"Maybe", "Thao"=>"Maybe"}
Database searches		Ahmad, H. and Idris, M. and Toriman, M. E. and Jusoh, H. and Buang, A. and Ahmad, N. and Rahmat, Raaok and Osman, K. and Ghazali, N. A.	The learning culture of a mobility program for sustainability of Tasik Chini biosphere reserve	2012	Universiti Kebangsaan Malaysia Teaching and Learning Congress 2011, Vol I	59		33-41		No	irrelevant study or article type	Ahmad, Habibah Idris, Mushrifah Toriman, Mohd Ekhwan Jusoh, Hamzah Buang, Amriah Ahmad, Norela Universiti-Kebangsaan-Malaysia Teaching and Learning Congress Dec 17-20, 2011 Malaysia Univ Kebangsaan Malaysia Toriman, Dato' Dr Mohd Ekhwan/W-5972-2019; JUSOH, HAMZAH/AAT-2479-2020; Ahmad, Habibah/E-3146-2019 1877-0428 RAYYAN-INCLUSION: {"Jacqui"=>"Maybe", "Thao"=>"Maybe"}
Database searches		Schultz, L. and Lundholm, C.	Learning for resilience? exploring learning opportunities in biosphere reserves	2010	Environmental Education Research	16	5	645-663	13504622 (ISSN)	No	irrelevant study or article type	Cited By :40 Export Date: 27 January 2021 Correspondence Address: Schultz, L.; Department of Systems Ecology, , Stockholm, Sweden; email: lisen@ecology.su.se RAYYAN-INCLUSION: {"Jacqui"=>"Maybe", "Thao"=>"Maybe"}
Database searches		Amirul, Z. Asril and Barathi, M. Siva	The legal protection of the Tasik Chini biosphere reserve: Criminalisation of environmental harms	2018						NOT FOUND/IRRETRIEVABLE		RAYYAN-INCLUSION: {"Jacqui"=>"Maybe", "Thao"=>"Maybe"}
Database searches		Twichell, J. and Pollnac, R. and Christie, P.	Lessons from Philippines MPA Management: Social Ecological Interactions, Participation, and MPA Performance	2018	Environmental Management	61	6	916-927	0364-152X	No	irrelevant population	Twichell, Julia Pollnac, Richard Christie, Patrick 1432-1009 RAYYAN-INCLUSION: {"Jacqui"=>"Maybe", "Thao"=>"Maybe"}
Database searches		Barclay, L.	Listening to Communities and Environments	2017	Contemporary Music Review	36	3	143-158	07494467 (ISSN)	No	irrelevant intervention	Cited By :3 Export Date: 27 January 2021 Correspondence Address: Barclay, L. RAYYAN-INCLUSION: {"Jacqui"=>"Maybe", "Thao"=>"Maybe"}
Database searches		Uy, N. and Takeuchi, Y. and Shaw, R. and Shaw, R. and Pulhin, J. M. and Pereira, J. J.	Local adaptation to enhance livelihood assets and build resilience in albay, philippines	2010	Community, Environment and Disaster Risk Management	5		237-259	20407262 (ISSN); 9780857244857 (ISBN)	No	irrelevant intervention	Cited By :1 Export Date: 27 January 2021 RAYYAN-INCLUSION: {"Jacqui"=>"Maybe", "Thao"=>"Maybe"}
Database searches		Walpole, M. J. and Goodwin, H. J.	Local attitudes towards conservation and tourism around Komodo National Park, Indonesia	2001	Environmental Conservation	28	2	160-166	0376-8929	No	irrelevant intervention	Walpole, MJ Goodwin, HJ RAYYAN-INCLUSION: {"Jacqui"=>"Maybe", "Thao"=>"Maybe"}
Database searches		Thar, K. S. and Teartisup, P. and Kerdsueb, P.	Local Communities Vulnerability to climate change at Indawgyi Biosphere Reserve in Myanmar	2020	RSU International Research Conference					No	irrelevant intervention	RAYYAN-INCLUSION: {"Jacqui"=>"Maybe", "Thao"=>"Maybe"}
Database searches		Sumarmi, S. and Nandi and Ismail, A. and Somantri, L.	The Local Genius of Tengger People in Conserving Forest and Increasing Economic Benefits Using Agroforestry System	2018	1st Upi International Geography Seminar 2017	145				No	irrelevant study or article type	Sumarmi, S. 1st UPI International Geography Seminar (IGEOS) Aug 08, 2017 Bandung, INDONESIA sumarmi, sumarmi/0000-0002-3102-0376 1755-1307 012135 RAYYAN-INCLUSION: {"Jacqui"=>"Maybe", "Thao"=>"Maybe"}
Database searches		Mehring, M. and Seeberg-Elverfeldt, C. and Koch, S. and Barkmann, J. and Schwarze, S. and Stoll-Kleemann, S.	Local institutions: Regulation and valuation of forest use-Evidence from Central Sulawesi, Indonesia	2011	Land Use Policy	28	4	736-747	0264-8377	No	irrelevant study or article type	Mehring, Marion Seeberg-Elverfeldt, Christina Koch, Sebastian Barkmann, Jan Schwarze, Stefan Stoll-Kleemann, Susanne Schwarze, Stefan/P-7696-2019; Barkmann, Jan/B-7928-2014 Schwarze, Stefan/0000-0002-1672-1246; Barkmann, Jan/0000-0001-7751-3435 RAYYAN-INCLUSION: {"Jacqui"=>"Included", "Thao"=>"Maybe"}
Database searches		Jalani, J. O. and Chiu, S. F. and Tseng, M. L. and Wu, K. J.	Local people's perception on the impacts and importance of ecotourism in Sabang, Palawan, Philippines	2012	International Conference on Asia Pacific Business Innovation and Technology Management	57		247-254		No	irrelevant intervention	Jalani, Jeffrey O. International Conference of the Asia-Pacific-Business-Innovation-and-Technology-Management-Society Jan 13-15, 2012 Pattaya, THAILAND Asia Pacific Business Innovat & Technol Management Soc 1877-0428 RAYYAN-INCLUSION: {"Jacqui"=>"Maybe", "Thao"=>"Maybe"}
Database searches		Anria and Yusara, A. and Kartikaningsih, W.	LoCARNet: The 7th Annual Meeting - Challenges for Asia to Meet 1.5Â°C Target	2019		363			17551307 (ISSN)	No	irrelevant population	Export Date: 27 January 2021 RAYYAN-INCLUSION: {"Jacqui"=>"Maybe", "Thao"=>"Maybe"}
Database searches		Burkard, G.	Locating Rural Communities and Natural Resources in Indonesian Law Decentralization and Legal Pluralism in the Lore Lindu Forest Frontier, Central Sulawesi	2009	Journal of Agriculture and Rural Development in the Tropics and Subtropics			25-41	1612-9830	No	irrelevant intervention	Burkard, Guenter 91 RAYYAN-INCLUSION: {"Jacqui"=>"Maybe", "Thao"=>"Maybe"}
Database searches		Soliku, O. and Schraml, U.	Making sense of protected area conflicts and management approaches: A review of causes, contexts and conflict management strategies	2018	Biological Conservation	222		136-145	0006-3207	No	irrelevant study or article type	Soliku, Ophelia Schraml, Ulrich Soliku, Ophelia/U-6491-2019 Soliku, Ophelia/0000-0003-0524-8147 1873-2917 RAYYAN-INCLUSION: {"Jacqui"=>"Maybe", "Thao"=>"Maybe"}
Database searches		Bridgewater, P.	The Man and Biosphere programme of UNESCO: rambunctious child of the sixties, but was the promise fulfilled?	2016	Current Opinion in Environmental Sustainability	19		2022-06-01	1877-3435	No	irrelevant study or article type	Bridgewater, Peter Bridgewater, Peter/AAA-2810-2020 1877-3443 RAYYAN-INCLUSION: {"Jacqui"=>"Maybe", "Thao"=>"Maybe"}
Database searches		Tri­, N. H. and Hoa, T. T. and Tuyen, L. T.	Management of MAB Vietnam's network of biosphere reserves through the approach of system thinking, land/seascape planning, inter-sectoral coordination and quality economy (SLIQ)	2013				711-718	9781632666901 (ISBN)	No	irrelevant intervention	Cited By :1 Export Date: 27 January 2021 Correspondence Address: TrÃ­, N.H.; Vietnam National Man and Biosphere (MAB) Committee, Building K-Center of Science and Technology and International Relations, 136 Xuan Thuy, Hanoi, Viet Nam; email: hoangtri1951@gmail.com RAYYAN-INCLUSION: {"Jacqui"=>"Maybe", "Thao"=>"Maybe"}
Database searches		Villa, D. M.	Management of the coral reef resource for tourism purposes in Barangay Sabang, Puerto Galera, Oriental Mindoro [Philippines]	1995						NOT FOUND/IRRETRIEVABLE		RAYYAN-INCLUSION: {"Jacqui"=>"Maybe", "Thao"=>"Maybe"}
Database searches		Cormier-Salem, M. C. and Trai, N. V. and Burgos, A. and Durand, J. D. and Bettarel, Y. and Klein, J. and Huy, H. D. and Panfili, J.	The mangrove's contribution to people: Interdisciplinary pilot study of the Can Gio Mangrove Biosphere Reserve in Viet Nam	2017	Comptes Rendus Geoscience	349	6	341-350	1631-0713	No	irrelevant intervention	Cormier-Salem, Marie-Christine Nguyen Van Trai Burgos, Ariadna Durand, Jean-Dominique Bettarel, Yvan Klein, Judith Hoang Duc Huy Panfili, Jacques PANFILI, JACQUES/J-9397-2016; Salem, Cormier/ABH-5497-2020 Panfili, jacques/0000-0003-0504-2384; 1778-7025 Si RAYYAN-INCLUSION: {"Jacqui"=>"Maybe", "Thao"=>"Maybe"}
Database searches		Kuijper, M. W. M.	Marine and coastal environmental awareness building within the context of UNESCO's activities in Asia and the Pacific	2003	Marine Pollution Bulletin	47	1	265-272	0025-326X	No	irrelevant study or article type	Kuijper, MWM 5th International Conference on Environmental Management of Enclosed Coastal Seas Nov 19, 2001 Kobe, japan 1879-3363 RAYYAN-INCLUSION: {"Jacqui"=>"Maybe", "Thao"=>"Maybe", "Lam"=>"Included"}
Database searches		Pilgrim, S.	Marine and coastal resource knowledge in the Wakatobi	2013	Marine Research and Conservation in the Coral Triangle			225-236	9781616684730 (ISBN)	No	irrelevant study or article type	Export Date: 27 January 2021 Correspondence Address: Pilgrim, S.; Interdisciplinary Centre for Environment and Society, Wivenhoe Park, Colchester CO4 3SQ, United Kingdom RAYYAN-INCLUSION: {"Jacqui"=>"Maybe", "Thao"=>"Maybe"}
Database searches		Clifton, J.	Marine protected area networks in the Coral Triangle: Implications for conservation and communities	2013	Marine Research and Conservation in the Coral Triangle			237-250	9781616684730 (ISBN)	No	irrelevant study or article type	Export Date: 27 January 2021 Correspondence Address: Clifton, J.; School of Earth and Environment, , Crawley, WA 6009, Australia RAYYAN-INCLUSION: {"Jacqui"=>"Maybe", "Thao"=>"Maybe"}
Database searches		Cullen, L. C.	Marine resource dependence and natural resource use patterns in the Wakatobi	2013	Marine Research and Conservation in the Coral Triangle			171-192	9781616684730 (ISBN)	No	irrelevant study or article type	Export Date: 27 January 2021 Correspondence Address: Cullen, L.C.; CSIRO Sustainable Ecosystems, PO Box 12139, Earlville BC, Cairns, QLD 4870, Australia RAYYAN-INCLUSION: {"Jacqui"=>"Maybe", "Thao"=>"Maybe"}
Database searches		Rasch, E. D. and Kohne, M.	Micropolitics in Resistance: The Micropolitics of Large-Scale Natural Resource Extraction in South East Asia	2016	Society & Natural Resources	29	4	479-492	0894-1920	No	irrelevant study or article type	Rasch, Elisabet Dueholm Kohne, Michiel 1521-0723 RAYYAN-INCLUSION: {"Jacqui"=>"Maybe", "Thao"=>"Maybe"}
Database searches		Weber, R. and Faust, H. and Schippers, B. and Mamar, S. and Sutarto, E. and Kreisel, W. and Tscharntke, T. and Leuschner, C. and Zeller, M. and Guhardja, E. and Bidin, A.	Migration and ethnicity as cultural impact factors on land use change in the rainforest margins of Central Sulawesi, Indonesia	2007	Springer Verlad Berlin			417-436	978-3-540-30289-6	No	irrelevant intervention	Weber, Robert Faust, Heiko Schippers, Bjoern Mamar, Sulaiman Sutarto, Endriatmo Kreisel, Werner Environmental Engineering International Symposium on Stability of Tropical Rainforest Margins Sep, 2005 Georg-August-Univ Goettingen, Goettingen, GERMANY German Sci Fdn 1863-5520 RAYYAN-INCLUSION: {"Jacqui"=>"Maybe", "Thao"=>"Maybe"}
Database searches		Du, W. W. and Penabaz-Wiley, S. M. and Njeru, A. M. and Kinoshita, I.	Models and Approaches for Integrating Protected Areas with Their Surroundings: A Review of the Literature	2015	Sustainability	7	7	8151-8177	2071-1050	No	irrelevant study or article type	Du, Wenwu Penabaz-Wiley, Sofia M. Njeru, Anthony Murithi Kinoshita, Isami Penabaz-Wiley, Sofia/0000-0003-3326-0071 RAYYAN-INCLUSION: {"Jacqui"=>"Maybe", "Thao"=>"Maybe"}
Database searches		Rode, J. and Gomez-Baggethun, E. and Krause, T.	Motivation crowding by economic incentives in conservation policy: A review of the empirical evidence	2015	Ecological Economics	117		270-282	0921-8009	No	irrelevant study or article type	Rode, Julian Gomez-Baggethun, Erik Krause, Torsten Rode, Julian/D-6882-2016 Rode, Julian/0000-0002-8210-5038 1873-6106 RAYYAN-INCLUSION: {"Jacqui"=>"Maybe", "Thao"=>"Maybe"}
Database searches		Akers, J. F. and Yasue, M.	Motivational Crowding in Payments for Ecosystem Service Schemes: a Global Systematic Review	2019	Conservation & Society	17	4	377-389	0972-4923	No	irrelevant study or article type	Akers, Jordan Frederick Yasue, Mai 0975-3133 RAYYAN-INCLUSION: {"Jacqui"=>"Maybe", "Thao"=>"Maybe"}
Database searches		Riley, E. P.	"My habitat or their habitat?": human and nonhuman primate overlapping resource use in Lore Lindu National Park, Indonesia	2005	American Journal of Physical Anthropology			176-176	0002-9483	No	irrelevant intervention	Riley, EP Riley, Edward P/E-6369-2013 Riley, Edward P/0000-0001-8747-891X 40 RAYYAN-INCLUSION: {"Jacqui"=>"Maybe", "Thao"=>"Maybe"}
Database searches		Fadiman, M.	Natural resource use and cultural change: Nipa hut shingle processing with nypa fruticans, arecaceae, in palawan, Philippines	2008	Florida Geographer		39	20-35	07390041 (ISSN)	No	irrelevant intervention	Cited By :1 Export Date: 27 January 2021 Correspondence Address: Fadiman, M.; Department of Geosciences, United States RAYYAN-INCLUSION: {"Jacqui"=>"Maybe", "Thao"=>"Maybe"}
Database searches		Bonheur, N. and Lane, B. D.	Natural resources management for human security in Cambodia's Tonle Sap biosphere reserve	2002	Environmental Science and Policy	5	1	33-41	14629011 (ISSN)	No	irrelevant study or article type	Cited By :64 Export Date: 27 January 2021 CODEN: ESCPF Correspondence Address: Lane, B.D.; UNESCO, 535 West 116th Street, New York, NY 10027, United States; email: benjamindlane@aol.com RAYYAN-INCLUSION: {"Jacqui"=>"Maybe", "Thao"=>"Maybe"}
Database searches		Exton, D. A.	Nearshore fisheries of the Wakatobi	2013	Marine Research and Conservation in the Coral Triangle			193-208	9781616684730 (ISBN)	No	irrelevant study or article type	Cited By :6 Export Date: 27 January 2021 Correspondence Address: Exton, D.A.; Coral Reef Research Unit, Wivenhoe Park, Colchester, CO4 3SQ, United Kingdom RAYYAN-INCLUSION: {"Jacqui"=>"Maybe", "Thao"=>"Maybe"}
Database searches		Hough, J. L.	Obstacles to effective management of conflicts between national parks and surrounding human communities in developing countries	1988	Environmental Conservation	15	2	129-136	03768929 (ISSN)	No	irrelevant study or article type	Cited By :99 Export Date: 27 January 2021 Correspondence Address: Hough, J.L.; Visiting Lecturer, , Ann Arbor, Michigan 48109, United States RAYYAN-INCLUSION: {"Jacqui"=>"Maybe", "Thao"=>"Maybe"}
Database searches		Fisher, R. J.	Old thoughts in new ideas: state conservation measures, development and livelihood on Palawan Island	2012	Australian Geographer	43	1	100-102	0004-9182	No	irrelevant study or article type	Fisher, R. J. RAYYAN-INCLUSION: {"Jacqui"=>"Maybe", "Thao"=>"Maybe"}
Database searches		Theriault, N.	Old Thoughts in New Ideas: State Conservation Measures, Development and Livelihood on Palawan Island	2011	Asia Pacific Viewpoint	52	2	230-231	1360-7456	No	irrelevant study or article type	https://scholar.google.com/citations?view_op=view_citation&hl=en&user=-fjEvlkAAAAJ&citation_for_view=-fjEvlkAAAAJ:IjCSPb-OGe4C
Database searches		Chu, M. T.	Opportunities and Challenges in the Management and Preservation of Biodiversity Value of Cu Lao Cham Biosphere Reserveâ€“Hoi An	2014						No	irrelevant intervention	Cited By (since 2014): 2 RAYYAN-INCLUSION: {"Jacqui"=>"Maybe", "Thao"=>"Maybe"}
Database searches		Haisfield, K. M. and Fox, H. E. and Yen, S. and Mangubhai, S. and Mous, P. J.	An ounce of prevention: cost-effectiveness of coral reef rehabilitation relative to enforcement	2010	Conservation Letters	3	4	243-250	1755-263X	No	irrelevant outcome	Haisfield, Kelly M. Fox, Helen E. Yen, Sheen Mangubhai, Sangeeta Mous, Peter J. Fox, Helen/0000-0002-0541-7484 RAYYAN-INCLUSION: {"Jacqui"=>"Maybe", "Thao"=>"Maybe"}
Database searches		Nam, V. N. and Sinh, L. V. and Miyagi, T. and Baba, S.	An overview of Can Gio district and mangrove biosphere reserve	2014	â€¦ Mangrove Biosphere â€¦					No	irrelevant study or article type	Cited By (since 2014): 14 RAYYAN-INCLUSION: {"Jacqui"=>"Maybe", "Thao"=>"Maybe"}
Database searches		Sandalo, R. M. and Baltazar, T.	The Palawan Biosphere Reserve, Philippines	1997						No	irrelevant study or article type	https://www.yumpu.com/en/document/read/6017664/the-palawan-biosphere-reserve-philippines-unesdoc-unesco
Database searches		West, P. and Igoe, J. and Brockington, D.	Parks and peoples: The social impact of protected areas	2006	Annual Review of Anthropology	35		251-277	0084-6570	No	irrelevant study or article type	West, Paige Igoe, James Brockington, Dan Brockington, Dan/0000-0001-5692-0154 1545-4290 RAYYAN-INCLUSION: {"Jacqui"=>"Maybe", "Thao"=>"Maybe"}
Database searches		Keskinen, M.	Participatory village surveys in water resources management-case from Tonle Sap Lake	2004				353-356	9781843800781 (ISBN)	No	irrelevant outcome	Export Date: 27 January 2021 Correspondence Address: Keskinen, M.; Water Resources Laboratory, P.O Box 5200, FIN-02015 HUT, Finland; email: marko.keskinen@hut.fi RAYYAN-INCLUSION: {"Jacqui"=>"Maybe", "Thao"=>"Excluded"} | RAYYAN-EXCLUSION-REASONS: wrong outcome
Database searches		Esguerra, J. and Villanueva, E.	Pathways out of Patronage Politics: New Roles for Communities, New Rules for Politics in the Philippines	2009	Ids Bulletin-Institute of Development Studies	40	6	13-21	0265-5012	No	irrelevant study or article type	Esguerra, Jude, III Villanueva, Enrique RAYYAN-INCLUSION: {"Jacqui"=>"Maybe", "Thao"=>"Maybe"}
Database searches		Sithirith, M.	The Patron-Client System and Its Effect on Resources Management in Cambodia: A Case in the Tonle Sap Lake	2014	Asian Politics and Policy	6	4	595-609	19430779 (ISSN)	No	irrelevant outcome	Cited By :4 Export Date: 27 January 2021 Correspondence Address: Sithirith, M.; Department of Geography, Singapore RAYYAN-INCLUSION: {"Jacqui"=>"Maybe", "Thao"=>"Maybe"}
Database searches		Marston, J. and Hoeur, C. and Milne, S. and Mahanty, S.	A 'people's' irrigation reservoir on the Tonle Sap floodplain	2015	Conservation and Development in Cambodia: Exploring Frontiers of Change in Nature, State and Society			238-257	978-1-315-88730-2; 978-0-415-70680-3	No	irrelevant study or article type	Marston, John Hoeur, Chhuon Workshop on Conservation and Development in Cambodia Oct, 2013 Australian Natl Univ, Canberra, AUSTRALIA RAYYAN-INCLUSION: {"Jacqui"=>"Maybe", "Thao"=>"Maybe"}
Database searches		Kwok, Y. K. E. and Kc, K. B. and Silver, J. J. and Fraser, E.	Perceptions of gender dynamics in small-scale fisheries and conservation areas in the Pursat province of Tonle Sap Lake, Cambodia	2020	Asia Pacific Viewpoint	61	1	54-70	1360-7456	No	irrelevant intervention	Kwok, Y. K. Eugenia Kc, Krishna Bahadur Silver, Jennifer J. Fraser, Evan 1467-8373 RAYYAN-INCLUSION: {"Jacqui"=>"Maybe", "Thao"=>"Maybe"}
Database searches		White, A. T. and Vogt, H. P.	Philippine coral reefs under threat: Lessons learned after 25 years of community-based reef conservation	2000	Marine Pollution Bulletin	40	6	537-550	0025-326X	No	irrelevant study or article type	White, AT Vogt, HP 1879-3363 RAYYAN-INCLUSION: {"Jacqui"=>"Maybe", "Thao"=>"Excluded"} | RAYYAN-EXCLUSION-REASONS: wrong outcome
Database searches		Fabinyi, M. and Dalabajan, D.	Policy and practice in the live reef fish for food trade: A case study from Palawan, Philippines	2011	Marine Policy	35	3	371-378	0308-597X	No	irrelevant outcome	Fabinyi, Michael Dalabajan, Dante Fabinyi, Michael/G-5198-2012 Fabinyi, Michael/0000-0001-5293-4081 1872-9460 RAYYAN-INCLUSION: {"Jacqui"=>"Maybe", "Thao"=>"Maybe"}
Database searches		Roldan, A. M.	Political Regime and Learning Outcomes of Stakeholder Participation: Cross-National Study of 81 Biosphere Reserves	2017	Sustainability	9	4		2071-1050	No	irrelevant population	Roldan, Alba Mohedano RAYYAN-INCLUSION: {"Jacqui"=>"Maybe", "Thao"=>"Maybe"}
Database searches		Dressler, W. H. and Kull, C. A. and Meredith, T. C.	The politics of decentralizing national parks management in the Philippines	2006	Political Geography	25	7	789-816	0962-6298	No	irrelevant study or article type	Dressler, Wolfram H. Kull, Christian A. Meredith, Thomas C. Kull, Christian/C-5806-2015 Kull, Christian/0000-0002-7516-7898 1873-5096 RAYYAN-INCLUSION: {"Jacqui"=>"Maybe", "Thao"=>"Maybe"}
Database searches		Fabinyi, M.	The Politics of Patronage and Live Reef Fish Trade Regulation in Palawan, Philippines	2009	Human Organization	68	3	258-268	0018-7259	No	irrelevant study or article type	Fabinyi, Michael 4th International Conference on People and the Sea Jul 05-07, 2007 Amsterdam, NETHERLANDS Fabinyi, Michael/G-5198-2012 Fabinyi, Michael/0000-0001-5293-4081 1938-3525 RAYYAN-INCLUSION: {"Jacqui"=>"Maybe", "Thao"=>"Maybe"}
Database searches		Prihatmaja, H. and Soedomo, S. and Sunkar, A.	Positive deviance of Tanjung Puting National Park manager: Case of Teluk Pulai Village	2020		528			17551307 (ISSN)	No	irrelevant outcome	Export Date: 27 January 2021 Correspondence Address: Prihatmaja, H.; Faculty of Forestry, Indonesia; email: hanggaprihatmaja@gmail.com RAYYAN-INCLUSION: {"Jacqui"=>"Maybe", "Thao"=>"Maybe"}
Database searches		Stone, Daniel	Primate Rescue	2014	National Geographic	226	2	24-24	####	No	irrelevant study or article type	Stone, Daniel; Issue Info: Aug2014, Vol. 226 Issue 2, p24; Thesaurus Term: Langurs; Thesaurus Term: Wildlife conservation; Subject Term: Mammal conservation; Subject: Vietnam; Number of Pages: 1p; Document Type: Article; Full Text Word Count: 253 RAYYAN-INCLUSION: {"Jacqui"=>"Maybe", "Thao"=>"Maybe"}
Database searches		Mehring, M. and Stoll-Kleemann, S.	Principle and practice of the buffer zone in biosphere reserves: From global to local â€“ general perspective from managers versus local perspective from villagers in Central Sulawesi, Indonesia	2010	Environmental Science and Engineering (Subseries: Environmental Science)			413-429	18635520 (ISSN)	No	irrelevant outcome	Cited By :2 Export Date: 27 January 2021 Correspondence Address: Mehring, M.; Applied Geography and Sustainability Science, Jahnstr. 16, Germany; email: marion.mehring@uni-greifswald.de RAYYAN-INCLUSION: {"Jacqui"=>"Maybe", "Thao"=>"Maybe"}
Database searches		Shelton, N.	PROGRESS OF THE BIOSPHERE RESERVE PROGRAM	1988	Ambio	17	2	155-157	0044-7447	No	irrelevant study or article type	Shelton, n RAYYAN-INCLUSION: {"Jacqui"=>"Maybe", "Thao"=>"Maybe"}
Database searches		Kurnia, A. R. I.	PROJECT TITLE:â€œTasik Chini Biosphere Reserve in Regional Sustainable Development: Contribution of Tasik Chini Biosphere Reserve in Developing Local â€¦	2010						No	irrelevant outcome	RAYYAN-INCLUSION: {"Jacqui"=>"Maybe", "Thao"=>"Maybe"}
Database searches		Ryan, J. and Silvanto, S. and Seitz, V.	The promotion of UNESCO biosphere reserves as tourist destinations: A preliminary examination of trends and implications	2013	International Journal of Business and Globalisation	10	3	309-324	17533627 (ISSN)	No	irrelevant study or article type	Export Date: 27 January 2021 Correspondence Address: Ryan, J.; Department of Marketing, 5500 University Parkway, San Bernardino, CA 92407, United States; email: jryan@csusb.edu RAYYAN-INCLUSION: {"Jacqui"=>"Maybe", "Thao"=>"Maybe"}
Database searches		Mekhum, W. and Songchan, N. and Pensap, S.	Public policy of green practices by restaurants and hotels: Case of ecotourism in Ranong Province, Thailand	2020	Research in World Economy	11	6	119-130	19233981 (ISSN)	No	irrelevant population	Export Date: 27 January 2021 Correspondence Address: Mekhum, W.; Suan Sunandha Rajabhat UniversityThailand; email: witthaya.me@ssru.ac.th RAYYAN-INCLUSION: {"Jacqui"=>"Maybe", "Thao"=>"Maybe"}
Database searches		Pido, M. D. and Pomeroy, R. S. and Garces, L. R. and Carlos, M. B.	A rapid appraisal approach to evaluation of community-level fisheries management systems: Framework and field application at selected coastal fishing villages in the Philippines and Indonesia	1997	Coastal Management	25	2	183-204	0892-0753	No	irrelevant outcome	Pido, MD Pomeroy, RS Garces, LR Carlos, MB RAYYAN-INCLUSION: {"Jacqui"=>"Maybe", "Thao"=>"Maybe"}
Database searches		Dressler, W. H. and Smith, W. and Kull, C. A. and Carmenta, R. and Pulhin, J. M.	Recalibrating burdens of blame: Anti-swidden politics and green governance in the Philippine Uplands	2020	Geoforum				00167185 (ISSN)	No	irrelevant outcome	Export Date: 27 January 2021 Correspondence Address: Dressler, W.H.; School of Geography, Australia; email: wolfram.dressler@unimelb.edu.au RAYYAN-INCLUSION: {"Jacqui"=>"Maybe", "Thao"=>"Maybe"}
Database searches		Diepart, J. C.	Recent land dynamics in the Tonle Sap flood plain and its impacts on the local communities	2007	Tonle Sap Biosphere Reserve Bulletin					No	irrelevant study or article type	Cited By (since 2007): 11 RAYYAN-INCLUSION: {"Jacqui"=>"Maybe", "Thao"=>"Maybe"}
Database searches		Guerrero, M. C. S. and Pinto, E. F.	Reclaiming ancestral domains in palaâ€™wan, philippines: Community- based strategies and perspectives on adaptive collaborative management	2001	Biological Diversity: Balancing Interests through Adaptive Collaborative Management			423-447	9781420042597 (ISBN); 9780849300202 (ISBN)	No	irrelevant study or article type	Cited By :2 Export Date: 27 January 2021 RAYYAN-INCLUSION: {"Jacqui"=>"Maybe", "Thao"=>"Maybe"}
Database searches		Capistrano, R. C. G.	Reclaiming the ancestral waters of indigenous peoples in the Philippines: The Tagbanua experience with fishing rights and indigenous rights	2010	Marine Policy	34	3	453-460	0308-597X	No	irrelevant study or article type	Capistrano, Robert Charles G. Capistrano, Robert Charles/J-1308-2016 Capistrano, Robert Charles/0000-0002-6875-0700 RAYYAN-INCLUSION: {"Jacqui"=>"Maybe", "Thao"=>"Maybe"}
Database searches		Novellino, D.	Recognition of ancestral domain claims on Palawan island, the Philippines: Is there a future?	2000	Land Reform, Land Settlement and Cooperatives		1	56-72	02511894 (ISSN)	No	irrelevant study or article type	Cited By :8 Export Date: 27 January 2021 Correspondence Address: Novellino, D.; Indigenous Alliance for Equity, Puerto Princesa City, Philippines RAYYAN-INCLUSION: {"Jacqui"=>"Maybe", "Thao"=>"Maybe"}
Database searches		Middelveld, S. and Van Der Duim, R. and Lie, R.	Reef controversies: The case of wakatobi national park, Indonesia	2016	Tourism Encounters and Controversies: Ontological Politics of Tourism Development			39-52	9781317009528 (ISBN); 9781472424365 (ISBN)	No	irrelevant study or article type	Cited By :1 Export Date: 27 January 2021 RAYYAN-INCLUSION: {"Jacqui"=>"Maybe", "Thao"=>"Maybe"}
Database searches		Clifton, J.	Refocusing conservation through a cultural lens: Improving governance in the Wakatobi National Park, Indonesia	2013	Marine Policy	41		80-86	0308-597X	No	irrelevant study or article type	https://books.google.co.uk/books?hl=en&lr=&id=s3m1CwAAQBAJ&oi=fnd&pg=PA39&ots=GY0MWS60cZ&sig=ffEyW2ZB_941Ak4kStY2RfAhiak&redir_esc=y#v=onepage&q&f=false
Database searches		Cumming, G. S.	The relevance and resilience of protected areas in the Anthropocene	2016	Anthropocene	13		46-56	2213-3054	No	irrelevant study or article type	Cumming, Graeme S. Cumming, Graeme/B-6551-2008 Cumming, Graeme/0000-0002-3678-1326 RAYYAN-INCLUSION: {"Jacqui"=>"Maybe", "Thao"=>"Maybe"}
Database searches		Price, M. F. and Park, J. J. and Bouamrane, M.	Reporting progress on internationally designated sites: The periodic review of biosphere reserves	2010	Environmental Science & Policy	13	6	549-557	1462-9011	No	irrelevant study or article type	Price, Martin F. Park, Jung Jin Bouamrane, Meriem RAYYAN-INCLUSION: {"Jacqui"=>"Maybe", "Thao"=>"Maybe"}
Database searches		Hajjar, R. and Oldekop, J. A.	Research frontiers in community forest management	2018	Current Opinion in Environmental Sustainability	32		119-125	1877-3435	No	irrelevant study or article type	Hajjar, Reem Oldekop, Johan A. Hajjar, Reem/0000-0003-0219-7313; Oldekop, Johan/0000-0003-0565-812X 1877-3443 Si RAYYAN-INCLUSION: {"Jacqui"=>"Maybe", "Thao"=>"Maybe"}
Database searches		Dressler, W. H.	Resisting local inequities: Community-based conservation on Palawan Island, the Philippines	2009	Agrarian Angst and Rural Resistance in Contemporary Southeast Asia			82-104	0203874943 (ISBN); 9780203874943 (ISBN)	No	irrelevant study or article type	Cited By :2 Export Date: 27 January 2021 Correspondence Address: Dressler, W.H.; School of Social Sciences, University of QueenslandAustralia RAYYAN-INCLUSION: {"Jacqui"=>"Maybe", "Thao"=>"Maybe"}
Database searches		Adimu, H. E. and Boer, M. and Yulianda, F. and Damar, A. and Bengen, D. G. and Lestari, D. F. and Haryati, A. and Nugraha, A. H. and Deswanti, S. R.	Review management policy marine conservation area of Wakatobi National Park	2018		176			17551307 (ISSN)	No	irrelevant study or article type	Cited By :1 Export Date: 27 January 2021 Correspondence Address: Adimu, H.E.; Program Management of Coastal and Marine Resource ManagementIndonesia; email: eldin.kahedupa@gmail.com RAYYAN-INCLUSION: {"Jacqui"=>"Maybe", "Thao"=>"Maybe"}
Database searches		Coetzer, K. L. and Witkowski, E. T. F. and Erasmus, B. F. N.	Reviewing Biosphere Reserves globally: effective conservation action or bureaucratic label?	2014	Biological Reviews	89	1	82-104	1464-7931	No	irrelevant study or article type	Coetzer, Kaera L. Witkowski, Edward T. F. Erasmus, Barend F. N. Erasmus, Barend/G-3411-2012 Erasmus, Barend/0000-0003-1869-8091; Witkowski, Edward/0000-0001-5453-1390 1469-185x RAYYAN-INCLUSION: {"Jacqui"=>"Maybe", "Thao"=>"Maybe"}
Database searches		Habibah, A. and Er, A. C. and Mushrifah, I. and Hamzah, J. and Sivapalan, S. and Buang, A. and Toriman, M. E. and Sharifah Mastura, S. A.	Revitalizing ecotourism for a sustainable tasik chini biosphere reserve	2013	Asian Social Science	9	14	70-85	19112017 (ISSN)	No	irrelevant outcome	Cited By :2 Export Date: 27 January 2021 Correspondence Address: Habibah, A.; School of Social, Development and Environmental Studies, , Bangi, Malaysia; email: ha@ukm.my RAYYAN-INCLUSION: {"Jacqui"=>"Maybe", "Thao"=>"Maybe"}
Database searches		Anwar, H. and Santosa, R. A. B. and Sugardjito, J. and Garniati, L. and Purwanto, Y. and Saloma and Maryanto, I. and Setyawati, T.	Rinjani-Lombok Biosphere Reserve and Public Welfare Improvement	2019		298			17551307 (ISSN)	No	wrong population	Export Date: 27 January 2021 Correspondence Address: Anwar, H.; Forest Departement of Mataram UniversityIndonesia; email: hairil_a@unram.ac.id RAYYAN-INCLUSION: {"Jacqui"=>"Maybe", "Thao"=>"Maybe"}
Database searches		Novellino, D. and Dressler, W. H.	The Role of "Hybrid" NGOs in the Conservation and Development of Palawan Island, The Philippines	2010	Society & Natural Resources	23	2	165-180	0894-1920	No	irrelevant outcome	Novellino, Dario Dressler, Wolfram H. 1521-0723 RAYYAN-INCLUSION: {"Jacqui"=>"Maybe", "Thao"=>"Maybe"}
Database searches		Stoll-Kleemann, S. and De la Vega-Leinert, A. C. and Schultz, L.	The role of community participation in the effectiveness of UNESCO Biosphere Reserve management: evidence and reflections from two parallel global surveys	2010	Environmental Conservation	37	3	227-238	0376-8929	No	irrelevant intervention	Stoll-Kleemann, S. De la Vega-Leinert, A. C. Schultz, L. Schultz, Lisen/0000-0003-4763-8872 1469-4387 RAYYAN-INCLUSION: {"Jacqui"=>"Maybe", "Thao"=>"Maybe"}
Database searches		Eder, J. F.	The role of gender in the reduction of fishing effort in the coastal Philippines	2012	Gender and Sustainability: Lessons from Asia and Latin America	9800000000000		187-206	9780816599479 (ISBN); 9780816530014 (ISBN)	No	irrelevant intervention	Cited By :1 Export Date: 27 January 2021 Correspondence Address: Eder, J.F.; School of Human Evolution and Social Change, United States RAYYAN-INCLUSION: {"Jacqui"=>"Maybe", "Thao"=>"Excluded"} | RAYYAN-EXCLUSION-REASONS: wrong outcome
Database searches		Hani, M. S. and LÃ¼ck, M. and Jompa, J. and Nessa, M. N. and White, A. T. and Hanifah, M. I. H. P.	The role of small-scale manta ray tourism in eastern Indonesia's marine protected areas	2020	International Journal of Innovation, Creativity and Change	12	3	89-102	22011315 (ISSN)	No	wrong outcome	Export Date: 27 January 2021 Correspondence Address: Hani, M.S.; Faculty of Marine Science and Fishery, Indonesia; email: msh.hutapea@gmail.com RAYYAN-INCLUSION: {"Jacqui"=>"Maybe", "Thao"=>"Maybe"}
Database searches		Adimu, H. E. and Boer, M. and Yulianda, F. and Damar, A.	The role of stakeholders in marine conservation areas in Wakatobi National Park, Indonesia	2017	AACL Bioflux	10	6	1483-1491	18448143 (ISSN)	No	irrelevant intervention	Cited By :4 Export Date: 27 January 2021 Correspondence Address: Adimu, H.E.Jl.K.H. Ahmad Dahlan, No. 30, Indonesia; email: eldin.kahedupa@gmail.com RAYYAN-INCLUSION: {"Jacqui"=>"Maybe", "Thao"=>"Maybe"}
Database searches		Atkinson, S. R. and Galdikas, B. M. F. and Briggs, N. and Hickey, K. L. and Kantarelis, D.	The role of tourism in the conservation of Tanjung Puting National Park, Kalimantan Tengah, Indonesian Borneo	1996	82541k0ural Environment: Concepts & Solutions, Proceedings			13-32	0-9654033-1-9	No	irrelevant intervention	Atkinson, SR Galdikas, BMF Briggs, N 2nd International Interdisciplinary Conference on the Environment Jun 15-19, 1996 Newport, ri Interdisciplinary Environm Assoc RAYYAN-INCLUSION: {"Jacqui"=>"Maybe", "Thao"=>"Maybe"}
Database searches		Resurreccion, B. P.	Rules, roles and rights: Gender, participation and Community Fisheries management in Cambodia's Tonle Sap Region	2006	International Journal of Water Resources Development	22	3	433-447	0790-0627	No	irrelevant study or article type	Resurreccion, Bernadette P. 1360-0648 RAYYAN-INCLUSION: {"Jacqui"=>"Maybe", "Thao"=>"Maybe"}
Database searches		Kratzer, A. and Ammering, U.	Rural innovations in biosphere reserves - A social network approach	2019	Journal of Rural Studies	71		144-155	0743-0167	No	irrelevant population	Kratzer, Armin Ammering, Ute Kratzer, Armin/0000-0001-9516-6836 RAYYAN-INCLUSION: {"Jacqui"=>"Maybe", "Thao"=>"Maybe"}
Database searches		Erb, M.	Sailing to Komodo: Contradictions of tourism and development in eastern Indonesia	2015	Austrian Journal of South-East Asian Studies	8	2	143-164	19992521 (ISSN)	No	irrelevant population	Cited By :7 Export Date: 27 January 2021 Correspondence Address: Erb, M.; Department of Sociology, Singapore; email: socmerb@nus.edu.sg RAYYAN-INCLUSION: {"Jacqui"=>"Maybe", "Thao"=>"Maybe"}
Database searches		Johansson, Philip	Seeing the Forest for the People	2000	Earthwatch Institute Journal	19	2	15	####	No	irrelevant study or article type	Johansson, Philip; Issue Info: Mar2000, Vol. 19 Issue 2, p15; Thesaurus Term: Forests & forestry; Subject Term: Scientists; Subject: Taman Nasional Tanjung Puting (Indonesia); Subject: Indonesia; Number of Pages: 7p; Illustrations: 6 Color Photographs; Document Type: Article; Full Text Word Count: 3956 RAYYAN-INCLUSION: {"Jacqui"=>"Maybe", "Thao"=>"Maybe"}
Database searches		Dressler, W. and Pulhin, J.	The shifting ground of swidden agriculture on Palawan Island, the Philippines	2010	Agriculture and Human Values	27	4	445-459	0889-048X	No	irrelevant study or article type	Dressler, Wolfram Pulhin, Juan RAYYAN-INCLUSION: {"Jacqui"=>"Maybe", "Thao"=>"Maybe"}
Database searches		Rinekso and Yulianto and Hikmat, A. and Kusmana, C.	Silviculture and Productivity of Calamus inops as an Important Resource toward Self-Financing for Lore Lindu National Park	2019		394			17551307 (ISSN)	No	irrelevant intervention	Export Date: 27 January 2021 Correspondence Address: Rinekso; Department of Forest Resource Conservation and Ecotourism, Indonesia; email: r.seokmadi@yahoo.co.id RAYYAN-INCLUSION: {"Jacqui"=>"Maybe", "Thao"=>"Maybe"}
Database searches		Ban, N. C. and Davies, T. E. and Aguilera, S. E. and Brooks, C. and Cox, M. and Epstein, G. and Evans, L. S. and Maxwell, S. M. and Nenadovic, M.	Social and ecological effectiveness of large marine protected areas	2017	Global Environmental Change-Human and Policy Dimensions	43		82-91	0959-3780	No	irrelevant study or article type	Ban, Natalie C. Davies, Tammy E. Aguilera, Stacy E. Brooks, Cassandra Cox, Michael Epstein, Graham Evans, Louisa S. Maxwell, Sara M. Nenadovic, Mateja Cox, Michael/AAI-6510-2020; Epstein, Graham/AAX-4385-2020 Cox, Michael/0000-0002-3462-7798; Ban, Natalie/0000-0002-4682-2144; Brooks, Cassandra/0000-0002-1397-0394; Maxwell, Sara/0000-0002-4425-9378; Epstein, Graham/0000-0003-3431-8511 1872-9495 RA…
Database searches		Fabinyi, M. and Knudsen, M. and Segi, S.	Social Complexity, Ethnography and Coastal Resource Management in the Philippines	2010	Coastal Management	38	6	617-632	0892-0753	No	irrelevant outcome	Fabinyi, Michael Knudsen, Magne Segi, Shio Fabinyi, Michael/G-5198-2012 Fabinyi, Michael/0000-0001-5293-4081; Knudsen, Magne/0000-0002-2625-7248 RAYYAN-INCLUSION: {"Jacqui"=>"Maybe", "Thao"=>"Maybe"}
Database searches		Rao, K. and Geisler, C.	The social consequences of protected areas development for resident populations	1990	Society and Natural Resources	3	1	19-32	08941920 (ISSN)	No	irrelevant study or article type	Cited By :37 Export Date: 27 January 2021 Correspondence Address: Rao, K.; Wildlife Institute of India, P.O. New Forest, Dehra Dun, U.P, 248006, India RAYYAN-INCLUSION: {"Jacqui"=>"Maybe", "Thao"=>"Maybe"}
Database searches		Anugrahsari, I. and Sardjono, M. A. and Fitriyah, N. and Golar, G.	Social Contracts: Pillars of Community Conservation Partnerships in Lore Lindu National Park, Indonesia	2020	Forest and Society	4	1	115-126	2549-4724	No	irrelevant outcome	Anugrahsari, Ice Sardjono, Mustofa Agung Fitriyah, Nur Golar, Golar Golar, Golar/ABE-7088-2020 2549-4333 RAYYAN-INCLUSION: {"Jacqui"=>"Maybe", "Thao"=>"Maybe"}
Database searches		Sacchetti, S. and Campbell, C.	Social regeneration and environmental sustainability in biosphere reserves	2017	Social Regeneration and Local Development: Cooperation, Social Economy and Public Participation			253-273	9781315302461 (ISBN); 9781138236394 (ISBN)	No	irrelevant study or article type	Export Date: 27 January 2021 RAYYAN-INCLUSION: {"Jacqui"=>"Maybe", "Thao"=>"Maybe"}
Database searches		Kurniawan, F. and Adrianto, L. and Bengen, D. G. and Prasetyo, L. B.	The social-ecological status of small islands: An evaluation of island tourism destination management in Indonesia	2019	Tourism Management Perspectives	31		136-144	2211-9736	No	irrelevant intervention	Kurniawan, Fery Adrianto, Luky Bengen, Dietriech Geoffrey Prasetyo, Lilik Budi Prasetyo, Lilik Budi/AAM-2581-2020; Bengen, Dietriech Geoffrey/AAK-6008-2020 2211-9744 RAYYAN-INCLUSION: {"Jacqui"=>"Maybe", "Thao"=>"Maybe"}
Database searches		Ferreira, A. F. and Zimmermann, H. and Santos, R. and von Wehrden, H.	A Social-Ecological Systems Framework as a Tool for Understanding the Effectiveness of Biosphere Reserve Management	2018	Sustainability	10	10			No	irrelevant study or article type	Ferreira, Ana F. Zimmermann, Heike Santos, Rui von Wehrden, Henrik Santos, Rui F/Q-6837-2016 Santos, Rui F/0000-0003-2829-6475; Ferreira, Ana Filipa/0000-0001-9724-5909 2071-1050 RAYYAN-INCLUSION: {"Jacqui"=>"Maybe", "Thao"=>"Maybe"}
Database searches		Rivana, R. and Deliana, Y. and Batt, P. J.	Socio-Economic Impact of the Autonomous Farmer Agricultural and Village Training Centre on Improving Income and Quality of String Beans in Cibodas Village, Lembang	2009	International Symposium on the Socio-Economic Impact of Modern Vegetable Production Technology in Tropical Asia	809		235-240	978-90-6605-721-0	No	irrelevant population	Rivana, R. Deliana, Y. International Symposium on the Socio-Economic Impact of Modern Vegetable Production Technology in Tropical Asia Jan 31, 2009 Chiang Mai, THAILAND Deliana, Yosini/0000-0002-5844-534X 0567-7572 RAYYAN-INCLUSION: {"Jacqui"=>"Maybe", "Thao"=>"Maybe"}
Database searches		Long, N. Van and Dat, M. X.	STATUS OF EXPLOITATION OF MARINE RESOURCES IN THE WORLD BIOSPHERE RESERVE OF CU LAO CHAM-HOI AN	2018	Vietnam Journal of Marine Science and Technology					No	irrelevant study or article type	RAYYAN-INCLUSION: {"Jacqui"=>"Maybe", "Thao"=>"Maybe"}
Database searches		Vu, H. M. and Ngo, V. M.	Strategy development from triangulated viewpoints for a fast-growing destination toward sustainable tourism development - a case of Phu Quoc islands, Vietnam	2019	Journal of Tourism and Services	10	18	117-140	1804-5650	No	irrelevant intervention	Hieu Minh Vu Vu Minh Ngo Ngo, Vu Minh/0000-0002-0997-4720 RAYYAN-INCLUSION: {"Jacqui"=>"Maybe", "Thao"=>"Maybe"}
Database searches		Habibah, A. and Mushrifah, I. and Hamzah, J. and Toriman, M. E. and Buang, A. and Jusoff, K.	The success factors of public consultation in the establishment of a biosphere reserve - evidence from Tasik Chilli	2011	World Applied Sciences Journal	13	13	74-81	18184952 (ISSN)	No	irrelevant population	Cited By :5 Export Date: 27 January 2021 Correspondence Address: Habibah, A.; Development and Environmental Studies, School of Social, , 43600 Bangi, Selangor, Malaysia; email: ha@ukm.my RAYYAN-INCLUSION: {"Jacqui"=>"Maybe", "Thao"=>"Maybe"}
Database searches		Matias, D. M. S.	Sustainability of community forestry enterprises: indigenous wild honey gathering in the UNESCO Man and Biosphere Reserve Palawan, Philippines	2017						No	wrong outcome	RAYYAN-INCLUSION: {"Jacqui"=>"Maybe", "Thao"=>"Maybe"}
Database searches		Gevisioner and Rasyid, T. H. and Arbaini and Saghita, E. P.	A sustainable community empowerment model of Giam Siak Kecil - Bukit Batu Biosphere Reserve Area, Riau Province	2020		533			17551307 (ISSN)	No	irrelevant outcome	Export Date: 27 January 2021 Correspondence Address: Saghita, E.P.; Research and Development Agency of Riau ProvinceIndonesia; email: saghitaovie@gmail.com RAYYAN-INCLUSION: {"Jacqui"=>"Maybe", "Thao"=>"Maybe"}
Database searches		Nakahata, M. A.	Sustainable Ecotourism in the Tonle Sap Lake in Cambodia	2003	Education for sustainable development in Nepal: Views â€¦					No	irrelevant study or article type	Cited By (since 2003): 1 RAYYAN-INCLUSION: {"Jacqui"=>"Maybe", "Thao"=>"Maybe"}
Database searches		Habibah, A. and Hamzah, J. and Mushrifah, I.	Sustainable livelihood of the community in Tasik Chini biosphere reserve: the local practices	2010	Journal of Sustainable â€¦					No	irrelevant intervention	Cited By (since 2010): 27 RAYYAN-INCLUSION: {"Jacqui"=>"Maybe", "Thao"=>"Maybe"}
Database searches		Archdale, S. J.	The sustainable management of Tonle Sap in Cambodia	2004	Asia Pacific Journal of Environmental Law	8	1	103-132	13852140 (ISSN)	No	irrelevant study or article type	Export Date: 27 January 2021 CODEN: APJLF Correspondence Address: Archdale, S.-J.; Master of Environmental Law, , Sydney, NSW, Australia RAYYAN-INCLUSION: {"Jacqui"=>"Maybe", "Thao"=>"Maybe"}
Database searches		Ishwaran, N. and Ishwaran, N.	Sustainable tourism development and climate change: Opportunities in UNESCO biosphere reserves	2012	Tourism Climate Change and Sustainability			81-95	9780203128954 (ISBN)	No	irrelevant study or article type	Export Date: 27 January 2021 Correspondence Address: Ishwaran, N.; UNESCO Division of Ecological and Earth SciencesFrance RAYYAN-INCLUSION: {"Jacqui"=>"Maybe", "Thao"=>"Maybe"}
Database searches		Safitri Zen, I. and Purwanto, Y. and Wahyu Titisari, P. and Hendrayani, Y. and Bin Syed Ariffin, S. A. I. and Sugardjito, J. and Garniati, L. and Purwanto, Y. and Saloma and Maryanto, I. and Setyawati, T.	Take Stock Bali Island as the Potential of Biosphere Reserve Site	2019		298			17551307 (ISSN)	No	irrelevant population	Cited By :2 Export Date: 27 January 2021 RAYYAN-INCLUSION: {"Jacqui"=>"Maybe", "Thao"=>"Maybe"}
Database searches		Chan, B. and Ngor, P. B. and Hogan, Z. S. and So, N. and Brosse, S. and Lek, S.	Temporal Dynamics of Fish Assemblages as a Reflection of Policy Shift from Fishing Concession to Co-Management in One of the World's Largest Tropical Flood Pulse Fisheries	2020	Water	12	11			No	irrelevant outcome	Chan, Bunyeth Ngor, Peng Bun Hogan, Zeb S. So, Nam Brosse, Sebastien Lek, Sovan Brosse, Sebastien/0000-0002-3659-8177; Ngor, Peng Bun/0000-0002-3659-6577 2073-4441 RAYYAN-INCLUSION: {"Jacqui"=>"Maybe", "Thao"=>"Maybe"}
Database searches		Reyes, A. B.	Territorial rural development: biosphere reserves as an opportunity for sustainable development	2015	Revista Cooperativismo Y Desarrollo-Coodes	3	1	57-62	2310-340X	No	wrong language	Benete Reyes, Antonio RAYYAN-INCLUSION: {"Jacqui"=>"Maybe", "Thao"=>"Maybe"}
Database searches		Tam, C. L.	Timing exclusion and communicating time: A spatial analysis of participation failure in an Indonesian MPA	2015	Marine Policy	54		122-129	0308-597X	No	irrelevant outcome	Tam, Chui-Ling Tam, Chui-Ling/0000-0001-5353-4004 1872-9460 RAYYAN-INCLUSION: {"Jacqui"=>"Included", "Thao"=>"Maybe"}
Database searches		Sithirith, M.	Tonle Sap Lake, Cambodia: A perspective on its transborder hydrological and resources governance	2015	Lakes and Reservoirs: Research and Management	20	3	187-205	13205331 (ISSN)	No	irrelevant outcome	Cited By :3 Export Date: 27 January 2021 Correspondence Address: Sithirith, M.; Department of Natural Resources Management and Development (DNRMD), Royal University of Phnom PenhCambodia RAYYAN-INCLUSION: {"Jacqui"=>"Maybe", "Thao"=>"Maybe"}
Database searches		Ishwaran, N. and Reddy, M. V.	Tourism and science: Research, knowledge dissemination and innovation	2018	The Future of Tourism: Innovation and Sustainability			93-110	9783319899411 (ISBN); 9783319899404 (ISBN)	No	irrelevant population	Export Date: 27 January 2021 Correspondence Address: Ishwaran, N.; International Centre on Space Technologies for Natural and Cultural Heritage (HIST) Under the Auspices of UNESCOChina RAYYAN-INCLUSION: {"Jacqui"=>"Maybe", "Thao"=>"Maybe"}
Database searches		Sikor, T. and Martin, A. and Fisher, J. and He, J.	Toward an Empirical Analysis of Justice in Ecosystem Governance	2014	Conservation Letters	7	6	524-532	1755-263X	No	irrelevant study or article type	Sikor, Thomas Martin, Adrian Fisher, Janet He, Jun He, Jun/A-5340-2019 RAYYAN-INCLUSION: {"Jacqui"=>"Maybe", "Thao"=>"Maybe"}
Database searches		Garniati, L. and Iswadi, A. and Praptiwi, R. and Sugardjito, J. and Sugardjito, J. and Garniati, L. and Purwanto, Y. and Saloma and Maryanto, I. and Setyawati, T. and Lupiyaningdyah, P.	Towards sustainable marine and coastal planning for Taka Bonerate Kepulauan Selayar Biosphere Reserve: Indonesian case study to The Global Challenge Research Fund Blue Communities Project	2019	2018 International Conference on Biosphere Reserve: The Role of Stakeholders in Mainstreaming Natural Resources Related to Agenda 2030	298				No	irrelevant intervention	Garniati, Leuserina Iswadi, Agung Praptiwi, Radisti Sugardjito, J. Sustainable development goals International Conference on Biosphere Reserve - The Role of Stakeholders in Mainstreaming Natural Resources Related to Agenda 2030 (Sustainable Development Goals) Jul 23, 2018 Palembang, INDONESIA Praptiwi, Radisti Ayu/0000-0002-1657-6982 1755-1307 012008 RAYYAN-INCLUSION: {"Jacqui"=>"Maybe", "Thao"=>…
Database searches		Bridgewater, P. and Babin, D.	UNESCO-MAB Biosphere Reserves already deal with ecosystem services and sustainable development	2017	Proceedings of the National Academy of Sciences of the United States of America	114	22	E4318	00278424 (ISSN)	No	irrelevant study or article type	Cited By :10 Export Date: 27 January 2021 CODEN: PNASA Correspondence Address: Bridgewater, P.; Institute of Applied Ecology, Australia; email: peter.bridgewater@canberra.edu.au RAYYAN-INCLUSION: {"Jacqui"=>"Maybe", "Thao"=>"Maybe"}
Database searches		Lamberts, D.	The unintended role of the local private sector in biodiversity conservation in the Tonle Sap Biosphere Reserve, Cambodia	2008	Local Environment	13	1	43-54	13549839 (ISSN)	No	irrelevant study or article type	Cited By :1 Export Date: 27 January 2021 Correspondence Address: Lamberts, D.; Katholieke Universiteit Leuven, Leuven, Belgium RAYYAN-INCLUSION: {"Jacqui"=>"Maybe", "Thao"=>"Maybe"}
Database searches		Canovas-Molina, A. and Garcia-Frapolli, E.	Untangling worldwide conflicts in marine protected areas: Five lessons from the five continents	2020	Marine Policy	121			0308-597X	No	irrelevant study or article type	Canovas-Molina, Almudena Garcia-Frapolli, Eduardo 1872-9460 RAYYAN-INCLUSION: {"Jacqui"=>"Maybe", "Thao"=>"Maybe"}
Database searches		Alfsen-Norodom, C. and AlfsenNorodom, C. and Lane, B. D. and Corry, M.	Urban biosphere and society: Partnership of cities - Introduction	2004	Urban Biosphere and Society: Partnership of Cities	1023		2022-09-01	1-57331-554-0; 1-57331-553-2	No	irrelevant study or article type	Alfsen-Norodom, C Conference on Urban Biosphere and Society - Partnership of Cities Oct 29-30, 2003 New York Acad Sci, New York, NY Columbia Univ, Earth Inst, UNESCO 0077-8923 RAYYAN-INCLUSION: {"Jacqui"=>"Maybe", "Thao"=>"Maybe"}
Database searches		Cuong, C. V. and Brown, S.	Using biosphere reserve as an integrated planning and management tool: a case study in Kien Giang, Vietnam	2016						No	irrelevant study or article type	Cited By (since 2016): 5 RAYYAN-INCLUSION: {"Jacqui"=>"Maybe", "Thao"=>"Maybe"}
Database searches		Macintosh, D. J. and Ashton, E. C. and Tansakul, V.	Utilisation and knowledge of biodiversity in the Ranong Biosphere Reserve, Thailand	2002	ITCZM monograph series					No	irrelevant intervention	Cited By (since 2002): 16 RAYYAN-INCLUSION: {"Jacqui"=>"Maybe", "Thao"=>"Maybe"}
Database searches		Titisari, P. W. and Syamsudin, T. S. and Sjarmidi, A.	The utilization of bioresources by local communities at Giam Siak Kecil-Bukit Batu biosphere reserve, Riau Province, Indonesia	2016	Biodiversitas	17	2	873-886	1412033X (ISSN)	No	irrelevant intervention	Cited By :3 Export Date: 27 January 2021 RAYYAN-INCLUSION: {"Jacqui"=>"Maybe", "Thao"=>"Maybe"}
Database searches		Dressler, W. H. and Fletcher, R. and Fabinyi, M.	Value from Ruin? Governing Speculative Conservation in Ruptured Landscapes	2018	Trans-Trans-Regional and -National Studies of Southeast Asia	6	1	73-99	2051-364X	No	irrelevant outcome	Dressler, Wolfram H. Fletcher, Robert Fabinyi, Michael Fabinyi, Michael/G-5198-2012 Fabinyi, Michael/0000-0001-5293-4081 2051-3658 RAYYAN-INCLUSION: {"Jacqui"=>"Maybe", "Thao"=>"Maybe"}
Database searches		Tapia, M. A. and Pulhin, J. M. and Peras, R. J. J.	Vulnerability and adaptation to climate change of selected community-based forest management areas in Oas, Albay, Philippines	2014	Asia Life Sciences	23	2	567-567	0117-3375	NOT FOUND/IRRETRIEVABLE		Tapia, Maricel A. Pulhin, Juan M. Peras, Rose Jane J. RAYYAN-INCLUSION: {"Jacqui"=>"Maybe", "Thao"=>"Maybe"}
Database searches		Nuorteva, P. and Keskinen, M. and Varis, O.	Water, livelihoods and climate change adaptation in the Tonle Sap Lake area, Cambodia: learning from the past to understand the future	2010	Journal of Water and Climate Change	1	1	87-101	2040-2244	No	irrelevant intervention	Nuorteva, Paula Keskinen, Marko Varis, Olli Varis, Olli/G-6506-2011; Keskinen, Marko/B-2886-2012 Varis, Olli/0000-0001-9231-4549; Keskinen, Marko/0000-0001-5236-2327 RAYYAN-INCLUSION: {"Jacqui"=>"Maybe", "Thao"=>"Maybe"}
Database searches		Gillespie, J.	Wetland conservation and legal layering: Managing Cambodia's great lake	2018	Geographical Journal	184	1	31-40	0016-7398	No	irrelevant intervention	Gillespie, Josephine Gillespie, Josephine/0000-0002-5103-3449 1475-4959 RAYYAN-INCLUSION: {"Jacqui"=>"Maybe", "Thao"=>"Maybe"}
Database searches		McDonough, S. and Gallardo, W. and Berg, H. and Trai, N. V. and Yen, N. Q.	Wetland ecosystem service values and shrimp aquaculture relationships in Can Gio, Vietnam	2014	Ecological Indicators	46		201-213	1470160X (ISSN)	No	irrelevant intervention	Cited By :25 Export Date: 27 January 2021 Correspondence Address: McDonough, S.; Aquaculture and Aquatic Resources Management, Asian Institute of Technology, Klong Luang, Pathumthani, Bangkok 12120, Thailand; email: sakchai.mcdonough@gmail.com RAYYAN-INCLUSION: {"Jacqui"=>"Maybe", "Thao"=>"Maybe"}
Database searches		Chan, K. M. A. and Pringle, R. M. and Ranganathan, J. and Boggs, C. L. and Chan, Y. L. and Ehrlich, P. R. and Haff, P. K. and Heller, N. E. and Al-Krafaji, K. and Macmynowski, D. P.	When agendas collide: Human welfare and biological conservation	2007	Conservation Biology	21	1	59-68	0888-8892	No	irrelevant study or article type	Chan, Kai M. A. Pringle, Robert M. Ranganathan, Jai Boggs, Carol L. Chan, Yvonne L. Ehrlich, Paul R. Haff, Peter K. Heller, Nicole E. Al-Krafaji, Karim Macmynowski, Dena P. Chan, Kai M A/C-1682-2009; Chan, Yvonne/A-3383-2009 Chan, Kai M A/0000-0002-7804-3276; RAYYAN-INCLUSION: {"Jacqui"=>"Maybe", "Thao"=>"Maybe"}
Database searches		Price, M. F. and Visconti, G. and Beniston, M. and Iannorelli, E. D. and Barba, D.	The world network of biosphere reserves: a flexible structure for understanding and responding to global change	2001	Global Change and Protected Areas	9		403-411	0-7923-6918-1	No	irrelevant study or article type	Price, MF Meeting on Global Change and Protected Areas Sep, 1999 Laquila, italy 1574-0919 RAYYAN-INCLUSION: {"Jacqui"=>"Maybe", "Thao"=>"Maybe"}
Database searches		Femhout, A.	The WWF and Gunung Leuser National Park, Sumatra	1987	Oryx	21	3	182	00306053 (ISSN)	No	irrelevant study or article type	Export Date: 27 January 2021 Correspondence Address: Femhout, A.; Projects Management Department, , CH-1196 Gland, Switzerland RAYYAN-INCLUSION: {"Jacqui"=>"Maybe", "Thao"=>"Maybe"}
Thesis databases		Duong	Governance analysis of Nha Trang Bay and Cu Lao Cham Marine Protected Areas, Vietnam	2020						No	wrong outcome
Thesis databases		Duong	A Governance analysis of Con Dao National Park, Vietnam	2021						No	wrong population
Thesis databases		Lindsay	Evaluating sustainable development policies in rural coastal economies	2020						No	wrong study type
Thesis databases		Nguyen	Gender role in mangrove resource management: case study in Trieu Phong district of Quang Tri province, Vietnam	2019						No	wrong population
Thesis databases		Priyanto	Integrating coral reef ecosystem services into marine planning	2020						No	wrong outcome
Thesis databases		Rawichutiwan	COASTAL GUARDIANS AND PRECARIOUS LIVELIHOODS: THE POLITICAL ECOLOGY OF MANGROVE NARRATIVES	2019						No	wrong population
Thesis databases		White	Marine Protected Areas in the Coral Triangle: Progress, Issues, and Options	2014						No	wrong study type
Thesis databases		Wodehouse	Towards successful community mangrove management and rehabilitation	2020						No	wrong outcome
Grey lit search- UNESCO website			Final Report 9th Southeast Asian Biosphere Reserves Network Meeting Visibility, Branding and Communication Strategies in Biosphere Reserves							No	Wrong publication/study type
Grey lit search- UNESCO website			The 10th Southeast Asia Biosphere Reserves Network (SeaBRnet) Meeting: 16 - 17 May 2017 | Jakarta, Indonesia “Interaction among UNESCO Programmes toward the Sustainable Development of Biosphere Reserves”							No	Wrong publication/study type
Grey lit search- UNESCO website			Social Capital for Sustaining MAB Actions Cat Ba Archipelago Biosphere Reserve, Vietnam An example of Good Practice for Biosphere Reserves							No	No relevant intervention
Grey lit search- UNESCO website			Title: Proceedings of the 6th Southeast Asia Biosphere Reserves Network (SeaBRnet) Meeting Are climate change and other emerging challenges being met through successful achievement of Biosphere Reserve functions? 23-25 February 2011 Cibodas Biosphere Reserve, Indonesia							No	Wrong publication/study type
Grey lit search- UNESCO website			Mae sa kong BR working papers							No	Wrong publication/study type
Grey lit search- UNESCO website			The Palawan BR							No	Wrong publication/study type
Grey lit search- UNESCO website			The 7th Southeast Asia Biosphere Reserve Network (SeaBRnet) Meeting: Biosphere Partnership for Green Economy Puerto Princesa, Palawan BR, Philippines, 24‐26 October 2013							No	Wrong publication/study type
Grey lit search- UNESCO website			Puerto Galera a lost BR?							No	Wrong publication/study type
Grey lit search- UNESCO website			RESERVE BIOSPHERE RESERVES FOR ENVIRONMENTAL & ECONOMIC SECURITY							No	Wrong publication/study type
Grey lit search- UNESCO website			25 years of Sibarut							No	Wrong publication/study type
Grey lit search- UNESCO website			Tanjung Puting							No	Wrong publication/study type
Grey lit search- UNESCO website			World heritage							No	Wrong publication/study type
Google search		ClaudiaKuenzer, Vo QuocTuan	Assessing the ecosystem services value of Can Gio Mangrove Biosphere Reserve: Combining earth-observation- and household-survey-based analyses		2013					No	Duplicate from SM
Google search		Amy Dowley	How Do Women in Prek Toal Village (Tonle Sap Biosphere Reserve, Cambodia) Participate in and Benefit From Ecotourism?		2007					No	wrong outcome
Google search		Kheng, L.	Conservation success of Prek Toal Core Area, Tonle Sap Biosphere Reserve, Cambodia		2015					No	wrong study type
Google search		Hairil Anwar and R Agus Budi Santosa	Rinjani-Lombok Biosphere Reserve And Public Welfare Improvement		2019					No	wrong intervention	not clear when data collected but likely at v start of designation, and no clear relation to intervention
Google search		Habibah Ahmad et al	Revitalizing Ecotourism for a Sustainable Tasik Chini Biosphere Reserve		2013					No	wrong intervention
Google search		Mukrimah Abdullah et al.	Economic Valuation of Tasik Chini Biosphere Reserve, Pahang, Malaysia		2018					No	wrong outcome
Google search		A. HABIBAH	SUSTAINABLE LIVELIHOOD OF THE COMMUNITY IN TASIK CHINI BIOSPHERE RESERVE: THE LOCAL PRACTICES		2010					No	wrong intervention
Google search		A. Habibah et al.	Assessing natural capitals for sustainable ecotourism in Tasik Chini biosphere reserve		2012					No	wrong outcome
Google search		Fortes, M.D.	Puerto Galera: A lost biosphere reserve.		1997					No	wrong study type
Google search		A. Habibah et al.	Biosphere Reserve as a Learning Tourism Destination: Approaches from Tasik Chini		2013					No	wrong outcome
Google search		Sandalo, Ricardo M.Baltazar, Teodoro	The Palawan biosphere reserve, Philippines		1997					No	wrong study type
Google search		Tuan V. Q.	Can Gio Mangrove Biosphere Reserve evaluation 2012		2012					No	wrong intervention
Systematic map	Abesamis, R. A., Alcala, A. C., & Russ, G. R. (2006). How much does the fishery at Apo Island benefit from spillover of adult fish from the adjacent marine reserve?. Fishery bulletin, 104, 360-375. No									No	irrelevant population
Systematic map	Adhawati, S. S., Baso, A., Malawa, A., & Arief, A. A. (2017). Social study of cantrang (Danish trawl) fisheries post Moratorium at Makassar Straits and Bone Gulf, South Sulawesi Province, Indonesia.ï¾ Aquaculture, Aquarium, Conservation & Legislation,ï¾ 10(5), 1140-1149. No									No	irrelevant population
Systematic map	Aldon, M. E., Fermin, A. C., & Agbayani, R. F. (2011). Socio-cultural context of fishersï¾’ participation in coastal resources management in Anini-y, Antique in west central Philippines.ï¾ Fisheries research,ï¾ 107(1-3), 112-121. No									No	irrelevant population
Systematic map	Alva, S., Johnson, K., Jacob, A., Dï¾’Agnes, H., Mantovani, R., & Evans, T. (2016). Marine protected areas and childrenï¾’s dietary diversity in the Philippines.ï¾ Population and environment,ï¾ 37(3), 341-361. No- data for BRS not separated									No	irrelevant outcome
Systematic map	Arcenas, A., Capuno, J., & Ferrer, A. J. (2011). Coastal and marine resources management in the Philippines: an analysis of the political economy of Banate Bay.ï¾ Discussion Paper Series-Southeast Asian Regional Center for Graduate Study and Research in Agriculture (SEARCA), (2011-4). No									No	irrelevant population
Systematic map	Ballad, E. L., Morooka, Y., & Shinbo, T. (2017). Role of extension services with special reference to livelihood projects for supporting a community-based marine protected area in northern Luzon, Philippines. Asian Fisheries Science, 30(1), 1-16. No									No	irrelevant population
Systematic map	Basyuni, M., Bimantara, Y., Siagian, M., Wati, R., Slamet, B., Sulistiyono, N., ... & Leidonad, R. (2018, March). Developing community-based mangrove management through eco-tourism in North Sumatra, Indonesia. Inï¾ IOP Conference Series: Earth and Environmental Scienceï¾ (Vol. 126, No. 1, p. 012109). IOP Publishing. No									No	irrelevant population
Systematic map	Basyuni, M., Harahap, F. K., Wati, R., & Putri, L. A. P. (2018, March). Effect of mangrove rehabilitation on socio-cultural of pulau sembilan society, North Sumatera, Indonesia. Inï¿½IOP Conference Series: Earth and Environmental Scienceï¿½(Vol. 126, No. 1, p. 012115). IOP Publishing. No									No	irrelevant population
Systematic map	Basyuni, M., Yani, P., & Hartini, K. S. (2018, February). Evaluation of mangrove management through community-based silvofishery in North Sumatra, Indonesia. Inï¾ IOP Conference Series: Earth and Environmental Scienceï¾ (Vol. 122, No. 1, p. 012109). IOP Publishing. No									No	irrelevant population
Systematic map	Baticados, D. B., & Agbayani, R. F. (2000). Co-management in marine fisheries in Malalison Island, central Philippines.ï¾ International Journal of Sustainable Development & World Ecology,ï¾ 7(4), 343-355. No									No	irrelevant population
Systematic map	Baumgartner, U., & Nguyen, T. H. (2017). Organic certification for shrimp value chains in Ca Mau, Vietnam: a means for improvement or an end in itself?.ï¾ Environment, Development and Sustainability,ï¾ 19(3), 987-1002. No, Rach Goc/Vien An Dong is next to the transition zone of Ca Mau BR									No	irrelevant population
Systematic map	Baylon, C. C. (2002).ï¾ Evaluation of the integrated municipal council as an institution for co-management in the coastal zone. The WorldFish Center. No									No	irrelevant population
Systematic map	Bennett, N. (2013). The capacity to adapt, conserve and thrive?: marine protected area communities and social-ecological change in coastal Thailand: dspace.library.uvic.ca. Yes, Laemson Marine National Park is also a UNESCO Biosphere Reserve under the name Ranong									No	wrong population
Systematic map	Bennett, N. J., & Dearden, P. (2014). Why local people do not support conservation: Community perceptions of marine protected area livelihood impacts, governance and management in Thailand.ï¿½Marine policy,ï¿½44, 107-116. Yes, Laemson Marine National Park is also a UNESCO Biosphere Reserve under the name Ranong									No	wrong population
Systematic map	Brown, B., Fadillah, R., Nurdin, Y., Soulsby, I., & Ahmad, R. (2014). CASE STUDY: Community Based Ecological Mangrove Rehabilitation (CBEMR) in Indonesia. From small (12-33 ha) to medium scales (400 ha) with pathways for adoption at larger scales (> 5000 ha).ï¾ SAPI EN. S. Surveys and Perspectives Integrating Environment and Society, (7.2). No, Tanakeke Island is not a BR									No	irrelevant population
Systematic map	Cadiz, P. L., & Calumpong, H. P. (2002). Analysis of revenues from ecotourism in Apo Island, Negros Oriental, Philippines. Inï¾ Proceedings of the Ninth International Coral Reef Symposium, Bali, 23-27 October 2000,ï¾ (Vol. 2, pp. 771-774). No									No	irrelevant population
Systematic map	Carandang, A. P., Camacho, L. D., Gevaï¿½a, D. T., Dizon, J. T., Camacho, S. C., de Luna, C. C., ... & Rebugio, L. L. (2013). Economic valuation for sustainable mangrove ecosystems management in Bohol and Palawan, Philippines.ï¿½Forest science and technology,ï¿½9(3), 118-125. NO- intervention is not specific (JE). Note from Hien: Palawan BR includes the entire Prov. of Palawan. DUplicate from dat…									No	duplicate
Systematic map	Christie, P., Oracion, E. G., & Eisma-Osorio, L. (2011). Impact of the CITES listing of sea horses on the status of the species and on human well-being in the Philippines: A case study.ï¾ FAO Fisheries and Aquaculture Circular, (C1058), I. No, Danajon Bank (Bohol Island) is not a BR									No	irrelevant population
Systematic map	Christie, P., Pietri, D. M., Stevenson, T. C., Pollnac, R., Knight, M., & White, A. T. (2016). Improving human and environmental conditions through the Coral Triangle Initiative: progress and challenges.ï¾ Current opinion in environmental sustainability,ï¾ 19, 169-181. Yes, CTI project sites include Puerto Galera BR, Palawan BR (Philippines), Wakatobi BR (Indonesia)									No	wrong population
Systematic map	Chung, F. C., Lydia, T., Louise, T., Felicity, K., Gan, S. H., & Leony, S. (2012). Determination of fishery and socio-economic effects of SIMCA on local fishing communities and evaluation of the effects of reserve protection on reef fish and abundance.ï¾ USAID Project Number: GCP LWA Award# LAG-A-00-99-00048-00, September,ï¾ 53. No									No	irrelevant population
Systematic map	Cohen, P. J., & Steenbergen, D. J. (2015). Social dimensions of local fisheries co-management in the Coral Triangle.ï¾ Environmental Conservation,ï¾ 42(3), 278-288. No									No	irrelevant population
Systematic map	D'Agnes, H., Castro, J., D'Agnes, L., & Montebon, R. (2005). Gender issues within the population-environment nexus in Philippine coastal areas.ï¾ Coastal Management,ï¾ 33(4), 447-458. Yes, IPOPCORM project includes Palawan coastal area									No	wrong study type
Systematic map	D'Agnes, L., D'Agnes, H., Schwartz, J. B., Amarillo, M. L., & Castro, J. (2010). Integrated management of coastal resources and human health yields added value: a comparative study in Palawan (Philippines). Environmental Conservation, 37(4), 398-409. No- duplicate with Database searches. This passed full text assessment by NPT. Palawan BR									No	duplicate
Systematic map	Dalusung-Rodrigues 2015 Roxas Pride Campaign: Environmental and Social Marketing Strategy Towards Behavioral Change for Sustainable Fisheries at Caramay Marine Protected Area (MPA) and Adjacent MPAs in Roxas, Palawan. Our Palawan 1 (1): 13-23 Yes, Palawan BR									No	wrong outcome
Systematic map	Damastuti, E., & de Groot, R. (2017). Effectiveness of community-based mangrove management for sustainable resource use and livelihood support: A case study of four villages in Central Java, Indonesia.ï¾ Journal of environmental management,ï¾ 203, 510-521. No, Sayung Sub-district, Demak District is not a BR									No	irrelevant population
Systematic map	De Lopez, T. T. (2003). Economics and stakeholders of Ream National Park, Cambodia.ï¾ Ecological Economics,ï¾ 46(2), 269-282. No									No	irrelevant population
Systematic map	Dusaran, R. N. 2006 Personal and Household Profle, Perceptions and Aspirations of the Dependent Populations near Marine Protected Areas in the Visayas, Philippines. University of San Carlos No									No	irrelevant population
Systematic map	Fatimah, K., NurulHuda, M. S., & Salleh, N. H. M. (2012). Income Risk Vulnerability and Perception towards Conservation: A Community Level Analysis for PulauSibu-TinggiMarinePark, Mersin. Journal of Tropical Marine Ecosystem, 2(1). No									No	irrelevant population
Systematic map	Garces, L. R., Pido, M. D., Tupper, M. H., & Silvestre, G. T. (2013). Evaluating the management effectiveness of three marine protected areas in the Calamianes Islands, Palawan Province, Philippines: process, selected results and their implications for planning and management.ï¾ Ocean & coastal management,ï¾ 81, 49-57. No: intervention in the park not described (JE). it is in the Palawan BR. Dupl…									No	duplicate
Systematic map	Gjertsen, H. (2005). Can habitat protection lead to improvements in human well-being? Evidence from marine protected areas in the Philippines.ï¿½World Development,ï¿½33(2), 199-217. No, 29 municipalites, four provinces (Bohol, Leyte, Cebu, and Negros Oriental)									No	irrelevant population
Systematic map	Gorris, P. (2019). "Mind the gap between aspiration and practice in co-managing marine protected areas: A case study from Negros Occidental, Philippines." Marine Policy 105: 12-19. No									No	irrelevant population
Systematic map	Green, S. J., White, A. T., Christie, P., Kilarski, S., Meneses, A. B. T., Samonte-Tan, G., ... & Claussen, J. D. (2011). Emerging marine protected area networks in the coral triangle: Lessons and way forward.ï¿½Conservation and Society,ï¿½9(3), 173. Yes, CTI project sites include Puerto Galera BR, Palawan BR (Philippines), Wakatobi BR (Indonesia)									No	wrong population
Systematic map	Gunaisah, E., Saleh, Y. B., Nayan, N. B., & Caropeboka, R. M. (2016). Socio-economic and cultural sustainability in local wisdom management at local marine conservation area (KKLD) of Mayalibit Bay, Raja Ampat Regency, West Papua Province.ï¾ Aquaculture, Aquarium, Conservation & Legislation,ï¾ 9(4), 901-909. No									No	irrelevant population
Systematic map	Gurney, G. G. (2015).ï¾ Understanding and integrating socioeconomic factors into the design and management of marine protected areas(Doctoral dissertation, James Cook University). No- This BR wsa not designated until 2020, 4 villages in the transition zone of Bunaken-Tangkoko-Minahasa Biosphere Reserve									No	irrelevant population
Systematic map	Gurney, G. G., Cinner, J., Ban, N. C., Pressey, R. L., Pollnac, R., Campbell, S. J., ... & Setiawan, F. (2014). Poverty and protected areas: an evaluation of a marine integrated conservation and development project in Indonesia.ï¿½Global Environmental Change,ï¿½26, 98-107. No- This BR wsa not designated until 2020, 4 villages in the transition zone of Bunaken-Tangkoko-Minahasa Biosphere Reserve									No	irrelevant population
Systematic map	Gurney, G. G., Pressey, R. L., Cinner, J. E., Pollnac, R., & Campbell, S. J. (2015). Integrated conservation and development: evaluating a community-based marine protected area project for equality of socioeconomic impacts.ï¾ Philosophical Transactions of the Royal Society B: Biological Sciences,ï¾ 370(1681), 20140277. No- This BR wsa not designated until 2020, 4 villages in the transition zone o…									No	irrelevant population
Systematic map	Ha, T. T. P., van Dijk, H., & Visser, L. (2014). Impacts of changes in mangrove forest management practices on forest accessibility and livelihood: A case study in mangrove-shrimp farming system in Ca Mau Province, Mekong Delta, Vietnam.ï¾ Land Use Policy,ï¾ 36, 89-101. Yes, Ca Mau BR									No	wrong intervention	designation in 2009, data collected in 2008-9
Systematic map	Hamilton, M. (2012). Perceptions of fishermen towards marine protected areas in Cambodia and the Philippines.ï¾ Bioscience Horizons: The International Journal of Student Research,ï¾ 5. No									No	irrelevant population
Systematic map	Handayani, H., Anggoro, S., Hendrarto, B., & Kohar, A. (2016). Analysis of management effectiveness of Local Marine Conservation Area (KKLD) Mayalibit Bay, Raja Ampat Regency, West Papua Province.ï¾ Aquaculture, Aquarium, Conservation & Legislation-International Journal of the Bioflux Society (AACL Bioflux),ï¾ 9(2). No									No	irrelevant population
Systematic map	Hanim, N., Salleh, M., Redzuan, O., & Nurul Fahana Aini, H. (2010). The impact of marine park gazettement to local community sustainable livelihoods: A case study of Redang and Tioman Islands. No									No	irrelevant population
Systematic map	Harada, K., Prabowo, D., Aliadi, A., Ichihara, J., & Ma, H. O. (2015). How can social safeguards of REDD+ function effectively conserve forests and improve local livelihoods? A case from Meru Betiri National Park, East Java, Indonesia.ï¾ Land,ï¾ 4(1), 119-139. No									No	irrelevant population
Systematic map	Hassig, T. (2016). Evaluating the effectiveness of community managed marine protected areas (MPAS) on Guimaras Island, Philippines (Doctoral dissertation, College of Charleston). NO									No	irrelevant population
Systematic map	Hess, S., Larsen, S. N., & Leisher, C. (2011). TNC Raja Ampat Marine Protected Area: Perception Monitoring Trend Analysis.ï¾ The Nature Conservancy, Bali. Report,ï¾ 4(11). No									No	irrelevant population
Systematic map	Ho, N. T. T., Ross, H., & Coutts, J. (2016). Evaluation of social and ecological outcomes of fisheries co-management in Tam Giang Lagoon, Vietnam.ï¿½Fisheries research,ï¿½174, 151-159. No									No	irrelevant population
Systematic map	Horigue, V., Aliï¿½o, P. M., & Pressey, R. L. (2014). Evaluating management performance of marine protected area networks in the Philippines.ï¿½Ocean & coastal management,ï¿½95, 11-25. No, 3 case study areas (Batangas, the Camotes Sea Coastal Resource Management Council, and the Lanuza Bay Development Alliance) are not BR									No	irrelevant population
Systematic map	Islam, G. M. N., Noh, K. M., Sidique, S. F., & Noh, A. F. M. (2014). Economic impact of artificial reefs: A case study of small scale fishers in Terengganu, Peninsular Malaysia.ï¿½Fisheries research,ï¿½151, 122-129. No									No	irrelevant population
Systematic map	Islam, G. M. N., Noh, K. M., Sidique, S. F., Noh, A. F. M., & Ali, A. (2014). Economic impacts of artificial reefs on small-scale fishers in Peninsular Malaysia.ï¾ Human Ecology,ï¾ 42(6), 989-998. No									No	irrelevant population
Systematic map	Israel, D. C., Adan, E. Y., Lopez, N. F., & Castro, J. C. (2004). Perceptions Of Fishermen Households On The Long-Term Impact of Coastal Resources Management In Panguil Bay Philippine. Journal of Development, 31(1), 107-134. No									No	irrelevant population
Systematic map	Jaiteh, V. F., Lindfield, S. J., Mangubhai, S., Warren, C., Fitzpatrick, B., & Loneragan, N. R. (2016). Higher abundance of marine predators and changes in fishers' behavior following spatial protection within the world's biggest shark fishery.ï¾ Frontiers in Marine Science,ï¾ 3, 43. No, Misool island is not a BR									No	irrelevant population
Systematic map	Jitpakdee, R., & Thapa, G. B. (2012). Sustainability analysis of ecotourism on Yao Noi island, Thailand.ï¾ Asia Pacific Journal of Tourism Research,ï¾ 17(3), 301-325. No									No	irrelevant population
Systematic map	Kantavichai, R., T. Mekhora, M. Ganmanee, A. Thongsamui and M. Pornratanachotsakul (2019). "Small-scale fishery income impact from artificial reefs in Lang Suan District, Chumphon Province, Thailand." Environment Development and Sustainability 21(3): 1519-1531. No									No	irrelevant population
Systematic map	Kari, F., Al-Amin, A. Q., Nurul, H., & Mohammad, N. A. (2011). Growth, equity and vulnerability in marine park areas: in search of economic-environmental balance.ï¾ World Applied Sciences Journal,ï¾ 14(2), 277-284. No, 2 BRs of Malaysia are both inland ones									No	irrelevant population
Systematic map	Katon, B. M., Pomeroy, R. S., Garces, L. R., & Salamanca, A. M. (1999). Fisheries management of San Salvador Island, Philippines: a shared responsibility.ï¾ Society & Natural Resources,ï¾ 12(8), 777-795. No									No	irrelevant population
Systematic map	Katon, B., Pomeroy, R., & Salamanca, A. (1997). The marine conservation project for San Salvador: A case study of fisheries co-management in the Philippines. ï¾…ï¾ Project Working Paper. No									No	irrelevant population
Systematic map	Khanh N.P and van Beukering P.J.H (2013) Economics of conservation for the Hon Mum Marine Protected Area in Vietnam. In: Nature's Wealth, The economics of Ecosystem Services ad poverty ed. P.J.H van Beukering, E Papyrakis, J. Bouma and R. Brouwer. Cambridge University Press No									No	irrelevant population
Systematic map	Kleiber, D., L. Harris and A. C. J. Vincent (2018). "Gender and marine protected areas: a case study of Danajon Bank, Philippines." Maritime Studies 17(2): 163-175. No									No	irrelevant population
Systematic map	Knight, D. W., Allegretti, A. M., & Vaske, J. J. (2015). Information dissemination-diffusion and marine protected area approval in the Philippines.ï¾ Ocean & Coastal Management,ï¾ 113, 38-46. No									No	irrelevant population
Systematic map	Kuenzer, C., & Tuan, V. Q. (2013). Assessing the ecosystem services value of Can Gio Mangrove Biosphere Reserve: combining earth-observation-and household-survey-based analyses.ï¾ Applied Geography,ï¾ 45, 167-184. No- valuation is of the reserve not the intervention, Can Gio BR. Duplicate with database search records									No	duplicate
Systematic map	Kusumawati, I., & Huang, H. W. (2015). Key factors for successful management of marine protected areas: A comparison of stakeholders? perception of two MPAs in Weh island, Sabang, Aceh, Indonesia.ï¾ Marine Policy,ï¾ 51, 465-475. No									No	irrelevant population
Systematic map	Kwang SY, Wan Din WM, Ahmad O, Saminathan KAL, Rafaiee A, Rajamani L, Talib A, Yahaw K. 2013. Community-Based Seagrass Meadows Conservation In Penang South Channel No									No	irrelevant population
Systematic map	Lan, D.T.K. 2009. The attitudes and perceptions of resource users and managers towards the Nha Trang Bay MPA management. Master thesis, University of Tromso, Norway. 77 pp No									No	irrelevant population
Systematic map	Larsen, S. N., Leisher, C., Mangubhai, S., Muljadi, A., & Tapilatu, R. F. (2018). Fisher perceptions of threats and fisheries decline in the heart of the Coral Triangle. Ocean Life, 2(2), 41-46. No, Raja Ampat MPA									No	irrelevant population
Systematic map	Launio, C. C., Morooka, Y., Aizaki, H., & Iiguni, Y. (2010). Perceptions of small-scale fishermen on the value of marine resources and protected areas: case of Claveria, Northern Philippines.ï¾ International Journal of Sustainable Development & World Ecology,ï¾ 17(5), 401-409. No									No	irrelevant population
Systematic map	Leisher, C., Carlton, V. A., Van Beukering, P., & Scherl, L. M. (2007). Nature's investment bank: how marine protected areas contributed to poverty reduction. No - Bunaken only joined unesco in 2020, APO is a WHS. (JE)									No	irrelevant population
Systematic map	Lomboy, C. G., F. Belinario, R. Pomeroy, J. Pedrajas, R. S. Tirona, S. Box, P. R. Domondon and K. Balbido-Ramirez (2019). "Building household economic resilience to secure a future for near shore fishers in the Philippines." Marine Policy 99: 334-342. No									No	irrelevant population
Systematic map	Lundsted, J. A. (2018). Sustainability and effectiveness of a community-based marine protected area: a case study of the Villahermosa Marine Sanctuary in the Philippines: repository.library.cofc.edu. No									No	irrelevant population
Systematic map	Lunn, K. E., & Dearden, P. (2006). Fishers' needs in marine protected area zoning: A case study from Thailand.ï¾ Coastal Management,ï¾ 34(2), 183-198. No, Ko Chang Island									No	irrelevant population
Systematic map	Majanen, T. (2007). Resource use conflicts in Mabini and Tingloy, the Philippines. Marine Policy, 31(4), 480-487. No									No	irrelevant population
Systematic map	Majesty, K. I. and M. Fadmastuti (2018). Degree of community participation in mangrove resources management as livelihood support in West Java, Indonesia C3 - E3S Web of Conferences, EDP Sciences. No, Pantai Bahagia Village, Bekasi Regency, West Java									No	irrelevant population
Systematic map	Maliao, R. J., & Polohan, B. B. (2008). Evaluating the impacts of mangrove rehabilitation in Cogtong Bay, Philippines.ï¾ Environmental management,ï¾ 41(3), 414-424. No									No	irrelevant population
Systematic map	Manejar, A. J. A., L. M. H. Sandoy and R. F. Subade (2019). "Linking marine biodiversity conservation and poverty alleviation: A case study in selected rural communities of Sagay Marine Reserve, Negros Occidental." Marine Policy 104: 12-18. No									No	irrelevant population
Systematic map	Marschke, M., & Berkes, F. (2005). Local level sustainability planning for livelihoods: a Cambodian experience.ï¾ The International Journal of Sustainable Development & World Ecology,ï¾ 12(1), 21-33. Yes, Kompong Phluk in Tonle Sap BR									No	irrelevant population
Systematic map	Masud, M. M., Kari, F., Yahaya, S. R. B., & Al-Amin, A. Q. (2016). Livelihood assets and vulnerability context of marine park community development in Malaysia.ï¾ Social Indicators Research,ï¾ 125(3), 771-792.NO (JE)									No	irrelevant population
Systematic map	McClanahan, T. R., Marnane, M. J., Cinner, J. E., & Kiene, W. E. (2006). A comparison of marine protected areas and alternative approaches to coral-reef management.ï¾ Current biology,ï¾ 16(14), 1408-1413. NO- gazetted in 2020, after this paperBunaken NP belongs to the Bunaken Tangkoko Minahasa BR and Karimunjawa belongs to the Karimunijawa-Jepara-Muria BR									No	irrelevant population
Systematic map	Miswar, E., D. Natasya, M. Irham, R. M. Aprilla, S. Agustina, J. M. Affan and Iop (2018). Analysis of social and economic aspects of management of marine and coastal resources based on EAFM (Ecosystem Approach to Fisheries Management) method in Banda Aceh City. International Conference on Fisheries, Aquatic, and Environmental Sciences. Bristol, Iop Publishing Ltd. 216. No									No	irrelevant population
Systematic map	Muawanah, U., Pomeroy, R. S., & Marlessy, C. (2012). Revisiting fish wars: conflict and collaboration over fisheries in Indonesia.ï¾ Coastal Management,ï¾ 40(3), 279-288. No, Molucca (Kei) and Papua (Jayapura)Provinces									No	irrelevant population
Systematic map	Mudge, L. (2018). Use of community perceptions to evaluate and adapt coastal resource management practices in the Philippines.ï¾ Ocean & coastal management,ï¾ 163, 304-322. No, Baybay City									No	irrelevant population
Systematic map	Musbir, Sudirman, Palo, M. (2014). The Use of an Environmental Friendly Artificial Attractor to Collect Spiny Lobster Seed. Jurnal IPTEKS PSP, 1 (2), 95-102. No- Bulukumba is not in the sulawesi BRs (JE)									No	irrelevant population
Systematic map	Ngoc, Q. T. K. (2017). How coral reef conservation and marine protected areas impact human well-being: a case study of a marine protected area and fishing communities in Central Vietnam. EEPSEA Research Report, (2017-RR5). Yes, Cu Lao Cham - Hoi An BR									No	no new data
Systematic map	Ngoc, Q. T. K. (2018). Impacts on the ecosystem and human well-being of the marine protected area in Cu Lao Cham, Vietnam. Marine Policy, 90, 174-183. doi:10.1016/j.marpol.2017.12.015 No- duplicate with database search records. this is an included study at full text. Cu Lao Cham - Hoi An BR									No	duplicate
Systematic map	Nguyen, T.N 2016 Indonesian perception of Marine Protected Areas: Karimunjawa National Park, Theis. M.A., Political Science Department, University of Wyoming. Yes, Karimunijawa-Jepara-Muria Biosphere Reserve									No	wrong intervention
Systematic map	Noh, A. F. M., Shuib, A., Tai, S. Y., & Noh, K. M. (2018). Indicators of governance of marine ecotourism resources: Perception of communities in Pulau Perhentian, Terengganu.ï¾ International Journal of Business and Society,ï¾ 19(S1), 17-25. No									No	irrelevant population
Systematic map	Nor, A. M., Gray, T. S., Caldwell, G. S., & Stead, S. M. (2017). Is a cooperative approach to seaweed farming effectual? An analysis of the seaweed cluster project (SCP), Malaysia.ï¾ Journal of applied phycology,ï¾ 29(5), 2323-2337. No									No	irrelevant population
Systematic map	Novriyanto, J. T. W, Iskandar, W., Campbell-Smith, G., & Linkie, M. (2012). Linking coastal community livelihoods to marine conservation in Aceh, Indonesia.ï¾ Oryx,ï¾ 46(4), 508-515. No									No	irrelevant population
Systematic map	Nujamuddin, Hajar, M. A. I., Rustam, Palo, M. (2017). Traps fishing under the seaweed cultivation area at Libukang island, Jeneponto district, South Sulawesi. Jurnal IPTKS PSP, 4 (8), 112-119. No									No	irrelevant population
Systematic map	Nurokhmah, I., L. Adrianto and N. D. M. Sjafrie (2019). The elasticity of mangrove ecosystem services in the Jor Bay, Indonesia C3 - IOP Conference Series: Earth and Environmental Science, Institute of Physics Publishing. No- population is relevant - in a BR but n intervention of interest									No	irrelevant intervention
Systematic map	Oracion, E. G. (2003). The dynamics of stakeholder participation in marine protected area development: a case study in Batangas, Philippines. Silliman Journal, 44(1), 95-137. No									No	irrelevant population
Systematic map	Oracion, E. G. (2005) Beyond Physical Space: The Human and Cultural Complexities in Marine Protected Area. Silliman Journal 46: 137-168 No- Apo island not BR									No	irrelevant population
Systematic map	Oracion, E. G. (2006). Are the children willing? Intergenerational support for marine protected area sustainability. Silliman Journal, 47, 48-74. No- Apo island not BR									No	irrelevant population
Systematic map	Oracion, E. G. (2007). Dive tourism, coastal resource management, and local government in Dauin.ï¾ Philippine Quarterly of Culture and Society,ï¾ 35(3), 149-178. No									No	irrelevant population
Systematic map	Oracion, E. G. (2017) Revisiting tensions and successes of Marine Protected Areas in a Visayan municipality. Aghamtao, 2017, Volume 25(2):285-306 No									No	irrelevant population
Systematic map	Oracion, E. G., Miller, M. L., & Christie, P. (2005). Marine protected areas for whom? Fisheries, tourism, and solidarity in a Philippine community.ï¾ Ocean & coastal management,ï¾ 48(3-6), 393-410. No, Bagalangit and San Teodoro in Mabini									No	irrelevant population
Systematic map	Oracion, E.G. (2003) Economic Benefits and Integrated Coastal Management Projects in the Philippines. Silliman Journal, 47, (2) 115-138 No, Bais Bay area of Negros Oriental and Mabini-Tingloy area of Batangas									No	irrelevant population
Systematic map	Parilla, R. B., Laude, R. P., De Guia, A. P. O., Espaldon, M. V. O., & Florece, L. M. (2016). Local communities' knowledge, attitude and perception toward Cebu black shama (Copsychus cebuensis Steere) and its habitat characteristics: Implications for conservation in Cebu island, Philippines.ï¾ Journal of Environmental Science and Management,ï¾ 19(2). No									No	irrelevant population
Systematic map	Paulangan, Y. P., A. Fahrudin, D. Sutrisno, D. G. Bengen, M. A. Al-Amin, T. Taryono and Y. Wahyudin (2019). Socio-economic and institutional sustainability management of coral reef ecosystem based on local communities in Teluk Tanah Merah (Depapre), Jayapura, Indonesia C3 - IOP Conference Series: Earth and Environmental Science, Institute of Physics Publishing. No									No	irrelevant population
Systematic map	Pimoljinda, J., & Boonraksa, V. (2001). Community-based fisheries co-management case study: Phang-Nga Bay, Thailand.ï¾ Andaman Sea Fisheries Development Center, Thailand. No									No	irrelevant population
Systematic map	Pollnac RB, Crawford BR, Rotinsulu C. Final documentation and assessment of the coastal resources management project community-based sites of Talise, Blongko, Bentenan and Tumbak in the District of Minahasa, North Sulawesi Province, Indonesia. (with) Technical report TE-03/02-E. University of Rhode Island, Coastal Resources Center, Narragansett Rhode Island. 2003. No- although adjacent or in the …									No	irrelevant population
Systematic map	Pollnac, R. B. & Crawford, B. R. 2000 Discovering factors that influence the success of community-based marine protected areas in the Visayas, Philippines. Coastal Management Report # 2229. PCAMRD Book Series No. 33. Coastal Resources Center, University of Rhode Island, Narragansett, RI, USA, and Philippine Council for Aquatic and Marine Research and Development, Los Banos, Laguna, Philippines. No									No	irrelevant population
Systematic map	Pollnac, R. B., & Pomeroy, R. S. (2005). Factors influencing the sustainability of integrated coastal management projects in the Philippines and Indonesia.ï¾ Ocean & coastal management,ï¾ 48(3-6), 233-251. NO- none are in BRs, Bunaken Tangkoko Minahasa BR (Bunaken NP) was designated in 2020 after publication Philippines: Bais Bayarea of Negros Oriental Province and Mabini-Tingloy (known as Anilao…									No	irrelevant population
Systematic map	Pollnac, R., & Seara, T. (2011). Factors influencing success of marine protected areas in the Visayas, Philippines as related to increasing protected area coverage.ï¾ Environmental management,ï¾ 47(4), 584-592. No									No	irrelevant population
Systematic map	Pomeroy, R. S., Oracion, E. G., Pollnac, R. B., & Caballes, D. A. (2005). Perceived economic factors influencing the sustainability of integrated coastal management projects in the Philippines. Ocean & Coastal Management, 48(3-6), 360-377. No, Bais Bay area of Negros Oriental Province and Mabini-Tingloy (known as Anilao) area of Batangas Province.									No	irrelevant population
Systematic map	Pomeroy, R. S., Pollnac, R. B., Katon, B. M., & Predo, C. D. (1997). Evaluating factors contributing to the success of community-based coastal resource management: the Central Visayas Regional Project-1, Philippines.ï¿½Ocean & Coastal Management,ï¿½36(1-3), 97-120. No- not BR									No	irrelevant population
Systematic map	Pomeroy, R., Parks, J., Pollnac, R., Campson, T., Genio, E., Marlessy, C., ... & Hue, N. T. (2007). Fish wars: Conflict and collaboration in fisheries management in Southeast Asia.ï¿½Marine Policy,ï¿½31(6), 645-656. Yes, Palawan BR (Philippines) and Red River Delta BR (Nam Dinh, Vietnam) and Cat Ba BR (Hai Phong, Vietnam) Data were collected by the project team during 2004 and 2005 at a total of …									No	wrong population
Systematic map	Pregiwati, L. A., Wiryawan, B., Baskoro, M. S., Wisudo, S. H., & Satria, A. (2015). Linking indicators for ecosystem approach to fisheries management and management of marine protected area effectiveness in Anambas Island, Indonesia. Aquaculture, Aquarium, Conservation & Legislation, 8(6), 1048-1063. No									No	irrelevant population
Systematic map	Puspitaningrum, R., D. Yatimah, S. Samadi, Z. Muthmainnah, D. Aldeirre and S. Solihin (2018). Effect of coral reef conservation education on students' social sensitivity (A co-curricular learning experimental study at SMKN 61 Jakarta Pulo Tidung Besar Regency, Kepulauan Seribu) C3 - AIP Conference Proceedings, American Institute of Physics Inc. No									No	irrelevant population
Systematic map	Rakhmanissazly, A., Permatasari, A. I., & Peranginangin, E. C. (2018, February). Edco-tourism; A Coastal Management Program to Improve Social Economics. In IOP Conference Series: Earth and Environmental Science (Vol. 116, No. 1, p. 012038). IOP Publishing. No, Paluh Tabuhan Timur Lubuk Kertang									No	irrelevant population
Systematic map	Ramli, F., Samdin, Z., Abd Ghani, A. N., & Kasim, M. R. M. (2018). Factors Affecting Users' Perception Towards Conservation of Biodiversity in Matang Mangrove Forest Reserve (Mmfr), Perak, Malaysia. International Journal of Business and Society, 19, 26-36. No									No	irrelevant population
Systematic map	RARE Sustainable Fisheries and Behaviour change. RARE Fish Forever summary report NO-UNESCO sites if any are not separated in data									No	irrelevant population
Systematic map	Razon, B. C., Liao, L. M., & Nakagoshi, N. (2012). Success and failure of marine protected area management affecting the fish catch by adjacent fishermen in Sarangani Bay, Mindanao, Philippines,ï¾ S Pac Stud,ï¾ 33(1), 1-24. No									No	irrelevant population
Systematic map	Reyes, M. D., & Martens, R. (1996). Low-cost artificial reef program in the Philippines: an evaluation in the management of a tropical coastal ecosystem.ï¾ Oceanographic Literature Review,ï¾ 2(43), 200. Not specifically focused on UNESCO BRs, the named reefs are not in Philippines BRS									No	irrelevant population
Systematic map	Ring, M. W. (1998). Analyzing co-management in Cogtong Bay, Philippines. No									No	irrelevant population
Systematic map	Rojchanaprasart, N., Tinnungwattana, W., & Tongnunui, P. (2015). Sustainability of coastal community-based ecotourism in Trang Province. Kasetsart Journal - Social Sciences, 36(1), 60-73. No									No	irrelevant population
Systematic map	Rola, A. C., Narvaez, T. A., Naguit, M. R. A., Elazegui, D. D., Brillo, B. B. C., Paunlagui, M. M., ... & Cervantes, C. P. (2018). Impact of the closed fishing season policy for sardines in Zamboanga Peninsula, Philippines. Marine Policy, 87, 40-50. No									No	irrelevant population
Systematic map	Rosales, R. M. P. (2018). SEAT: Measuring socio-economic benefits of marine protected areas. Marine Policy, 92, 120-130. Yes, may include all three BRs: Palawan, Puerto Puerto Galera and Albay BR The sites are: 1) Lingayen Gulf or LG (Pangasinan and La Union provinces), 2) Verde Island Passage or VIP (Batangas province), 3) Calamianes Island Group or CIG (Palawan province), 4) San Bernardino-Tica…									No	wrong population
Systematic map	Salleh, N. H. M., Othman, R., Sarmidi, T., & Darawi, Z. (2011). Livelihood Sustainability of Local Communities at Two Malaysian Marine Parks: A Comparison. ï¿½ï¿½of Asia Pacific Business Innovation &ï¿½ï¿½. No									No	irrelevant population
Systematic map	Salleh, N. H. M., Othman, R., Sarmidi, T., & Darawi, Z. (2011, July). A comparison of local community sustainability of livelihood: A case study in Redang and Tioman Islands, Malaysia. Inï¾ 2011 IEEE International Summer Conference of Asia Pacific Business Innovation and Technology Managementï¾ (pp. 144-148). IEEE. No									No	irrelevant population
Systematic map	Samonte-Tan, G. P. B., Pido, M. D., Abesamis, N. P., Naguit, S., Pontillas, M. C. A., & Trono, R. B. (2008). Monitoring and Evaluation: Lessons from Tubbataha Reef National Park and Coron Island Ancestral Domain, Philippines. Inï¾ Proceedings of the 11th International Coral Reef Symposium, Ft. Lauderdale, Florida. No									No	irrelevant population
Systematic map	Sang, L. T., K. M. Mansur, A. P. Jidwin, A. A. Majid, R. P. Boroh, R. Mohidin, J. A. Nuddin and K. Pusiran (2018). "Socioeconomic impact of Tun Sakaran Marine Park: A descriptive study of the perceptions of the local." ASM Science Journal 11(Special Issue 3): 224-232. No									No	irrelevant population
Systematic map	Sangchumnong, A. (2018). Development of a sustainable tourist destination based on the creative economy: A case study of Klong Kone Mangrove Community, Thailand. Kasetsart Journal of Social Sciences. doi:10.1016/j.kjss.2018.02.002 No									No	irrelevant population
Systematic map	Sari, R. P. (2013). What is the Relationship between Marine Protected Areas (MPAs) and Poverty in Indonesia? NO- data not separated by the BRs. Note: Indonesia has 19 BRs which include many NPs and PAs Up to 2010, there are 8 Aquatic National Parks, 58 Aquatic Protected Areas, 17 Aquatic Tourism Parks, and 4 Fishery Protected Areas. They are spread in 82 municipalities in 27 provinces									No	irrelevant population
Systematic map	Savage, J. M. (2017).ï¾ The design and implementation of marine management strategies in Cambodiaï¾ (Doctoral dissertation, University of Southampton). No									No	irrelevant population
Systematic map	Saw, A. A., & Kanzaki, M. (2015). Local livelihoods and encroachment into a mangrove forest reserve: a case study of the Wunbaik reserved mangrove forest, Myanmar. In 5th Sustainable Future for Human Security (Vol. 28, pp. 483-492). No, Malaysia 2 BRs are both lake									No	irrelevant population
Systematic map	Setiawan, A., Cinner, J. E., Sutton, S. G., & Mukminin, A. (2012). The perceived impact of customary marine resource management on household and community welfare in northern Sumatra, Indonesia.ï¾ Coastal Management,ï¾ 40(3), 239-249. Research was conducted in Aceh Province, Indonesia in eighteen villages (fifteen villages in Weh Island, one village in Nasi Island; and two villages in Aceh Island…									No	irrelevant population
Systematic map	Sievanen, L., Crawford, B., Pollnac, R., & Lowe, C. (2005). Weeding through assumptions of livelihood approaches in ICM: Seaweed farming in the Philippines and Indonesia.ï¾ Ocean & Coastal Management,ï¾ 48(3-6), 297-313. No- designated after paper published Bunaken-Tangkoko-Minahasa Biosphere Reserve									No	irrelevant population
Systematic map	Steenbergen, D. J. (2013). The Role of Tourism in Addressing Illegal Fishing: The Case of a Dive Operator in Indonesia. Contemporary Southeast Asia, 35(2), 188-214. doi:10.1355/cs35-2c No, Raja Ambat									No	irrelevant population
Systematic map	Sudtongkong, C., & Webb, E. (2008). Outcomes of state-vs. community-based mangrove management in southern Thailand.ï¾ Ecology and Society,ï¾ 13(2). No, Trang Prov.									No	irrelevant population
Systematic map	Suharti, S. (2017). Development of bio-rights incentive scheme for participatory restoration and conservation of mangrove resources. Biodiversitas, 18(1), 121-128. doi:10.13057/biodiv/d180118 No									No	irrelevant population
Systematic map	Susilo, H., Y. Takahashi, G. Sato, H. Nomura and M. Yabe (2018). "The Adoption of Silvofishery System to Restore Mangrove Ecosystems and Its Impact on Farmers' Income in Mahakam Delta, Indonesia." Journal of the Faculty of Agriculture Kyushu University 63(2): 433-442. No									No	irrelevant population
Systematic map	Svensson, P., Rodwell, L. D., & Attrill, M. J. (2010). The perceptions of local fishermen towards a hotel managed marine reserve in Vietnam.ï¾ Ocean & Coastal Management,ï¾ 53(3), 114-122. No, Whale Island Resort (WIR) is an HMMR, in Van Phong Bay, Khanh Hoa Province, south-central Vietnam									No	irrelevant population
Systematic map	Teï¿½oso, A.R.D, and Paz-Alberto, A.M. (2012). Community Awareness and Perception of the Implementation of the Coastal Resource Management Programs in Bolinao, Pangasinan, Philippines. Silliman Journal 53 (2):144-175 No									No	irrelevant population
Systematic map	Thiele, M. T., Pollnac, R. B., & Christie, P. (2005). Relationships between coastal tourism and ICM sustainability in the central Visayas region of the Philippines. Ocean & Coastal Management, 48(3-6), 378-392. doi:10.1016/j.ocecoaman.2005.04.011 No- central visayas not in any of the 3 Philippines BRs									No	irrelevant population
Systematic map	Trialfhianty, T. I., & Suadi. (2017). The role of the community in supporting coral reef restoration in Pemuteran, Bali, Indonesia. Journal of Coastal Conservation, 21(6), 873-882. doi:10.1007/s11852-017-0553-1 No									No	irrelevant population
Systematic map	Triet, T. (2010). Combining biodiversity conservation with poverty alleviation-a case study in the Mekong Delta, Vietnam.ï¾ Aquatic Ecosystem Health & Management,ï¾ 13(1), 41-46. No- duplicate with database search records, Kien Giang BR									No	duplicate
Systematic map	Trinh, C. M. (2014). Building Resilience in Hoi An city, Viet Nam through the Cham Islands Marine Protected Area.ï¾ Safe Havens: Protected Areas for Disaster Risk Reduction and Climate Change Adaptation, 149. Yes, Cu Lao Cham - Hoi An BR									No	wrong study type
Systematic map	Triyanti, A., Bavinck, M., Gupta, J., & Marfai, M. A. (2017). Social capital, interactive governance and coastal protection: The effectiveness of mangrove ecosystem-based strategies in promoting inclusive development in Demak, Indonesia. Ocean & Coastal Management, 150, 3-11. doi:10.1016/j.ocecoaman.2017.10.017 No									No	irrelevant population
Systematic map	Twichell, J., Pollnac, R., & Christie, P. (2018). Lessons from Philippines MPA Management: Social ecological interactions, participation, and MPA performance.ï¾ Environmental management,ï¾ 61(6), 916-927. No- duplicate with database searches. Palawan BR and Puerto Galera BR Study sites: 15 Fili-pino villages in the Palawan, Occidental Mindoro, andBatangas provinces									No	duplicate
Systematic map	Unsworth, R. K. F., Cullen, L. C., Pretty, J. N., Smith, D. J., & Bell, J. J. (2010). Economic and subsistence values of the standing stocks of seagrass fisheries: Potential benefits of no-fishing marine protected area management. Ocean & Coastal Management, 53(5/6), 218-224. doi:10.1016/j.ocecoaman.2010.04.002 Yes, Wakatobi BR These sites were 1)Hoga no-fishing MPA; 2) Bounty Bay, a lightly fish…									No	wrong intervention
Systematic map	Vande Vusse, F. J. (1991). A community-based resource management approach to address Philippine coastal resource degradation and overfishing.ï¾ Towards an integrated management of tropical coastal resources,ï¾ 22. No, The Central Visayas Regional Project									No	irrelevant population
Systematic map	Vicente, J. A., & Cerezo, R. B. (2010). The Socio-Economic Contributions of Marine Protected Areas to the Fisherfolk of Lingayen Gulf, Northwestern Philippines.ï¿½International Journal of Environmental Research,ï¿½4(3), 479-490. No									No	irrelevant population
Systematic map	Vicente, J. A., & Cerezo, R. B. (2010). The Socio-Economic Contributions of Marine Protected Areas to the Fisherfolk of Lingayen Gulf, Northwestern Philippines.ï¾ International Journal of Environmental Research,ï¾ 4(3), 479-490. Same as above									No	irrelevant population
Systematic map	Vogt, H. P. (1998). The economic benefits of tourism in the marine reserve of Apo Island, Philippines.ï¾ Intercoast Network, (31), 13-14. No									No	irrelevant population
Systematic map	Vu, T. T. N. (2012).ï¿½Evaluating the effectiveness of co-management in Nui Chua National Park Marine Protected Area, Ninh Thuan province, Vietnam(Master's thesis, Universitetet i Tromsï¿½). No (Vietnam proposed Nui Chua BR in 2021, MAB ICC will examine the nomination form during the 33th meeting from 13-17 Sept 2021)									No	irrelevant population
Systematic map	Walton, M. E., Samonte-Tan, G. P., Primavera, J. H., Edwards-Jones, G., & Le Vay, L. (2006). Are mangroves worth replanting? The direct economic benefits of a community-based reforestation project.ï¾ Environmental Conservation,ï¾ 33(4), 335-343. No, Aklan River, in the Aklan provinceof Western Visayas, Panay Island									No	irrelevant population
Systematic map	Webb, E. L., Maliao, R. J., & Siar, S. V. (2004). Using local user perceptions to evaluate outcomes of protected area management in the Sagay Marine Reserve, Philippines.ï¾ Environmental Conservation,ï¾ 31(2), 138-148. No									No	irrelevant population
Systematic map	Weigel, J. Y., Morand, P., Mawongwai, T., Noï¿½l, J. F., & Tokrishna, R. (2015). Assessing economic effects of a marine protected area on fishing households. A Thai case study.ï¿½Fisheries research,ï¿½161, 64-76. No									No	irrelevant population
Systematic map	Weinstock, J. A. (1994). Rhizophora mangrove groforestry.ï¾ Economic Botany,ï¾ 48(2), 210-213. No- not containing primary data of interest.Note from Hien: there are 3 BRs in Sulawesi include Lore Lindu, Togean Tojo Una-Una and Bunaken Tangkoko Minahasa. Note from JE: The latter were gazetted after this paper was written Lore Lindu in 1977									No	irrelevant study or article type
Systematic map	Williams, S. L., Janetski, N., Abbott, J., Blankenhorn, S., Cheng, B., Crafton, R. E., . . . Trockel, D. (2014). Ornamental marine species culture in the coral triangle: seahorse demonstration project in the Spermonde Islands, Sulawesi, Indonesia. Environmental Management, 54(6), 1342-1355. doi:https://0-dx-doi-org.lib.exeter.ac.uk/10.1007/s00267-014-0343-6 No									No	irrelevant population
Systematic map	World Bank, 2008. Vietnam ï¾— Coastal Wetlands Protection and Development Project. World Bank, Washington DC. No- Ca Mau designated in 2009 Not clear, may relate to Ca Mau BR									No	irrelevant population
Systematic map	Worowirasmi, T. S., & Artiningsih, A. (2018). Fisherman Livelihood Effects on Marine Conservation Area towards Sustainable Development. The Indonesian Journal ofï¾ ï¾…. No, Kedungsegog and Sengon Villages									No	irrelevant population
Systematic map	Yacob, M. R., Shuib, A., Mamat, M. F., & Radam, A. (2007). Local economic benefits of ecotourism development in Malaysia: The case of Redang Island Marine Park. International Journal of Economics and Management, 1(3), 365-386. No									No	irrelevant population
Systematic map	Yaqin, K., Fachruddin, L., Rahim, S. W. (2018). Increasing Green Shell Stocks with Longline Systems in the Coastal Waters of Mandalle Village, Pangkajene Islands Regency. Jurnal Panlita Abdi, 2(1). No									No	irrelevant population
Systematic map	Yasuï¿½, M., Kaufman, L., & Vincent, A. C. J. (2010). Assessing ecological changes in and around marine reserves using community perceptions and biological surveys.ï¿½Aquatic Conservation: Marine and Freshwater Ecosystems,ï¿½20(4), 407-418. No									No	irrelevant population
Systematic map	Yusah, H. M., Shuib, A., Kunasekaran, P., & Nordin, N. A. (2018). Factors Influencing Residents' Attitude Towards Marine Resource Utilization in Tun Sakaran Marine Park, Malaysia. International Journal of Business and Society, 19, 37-46. No									No	irrelevant population
Systematic map	Zaimar; Saleh, R., Abdullah, A. B. (2016). Improvement of dried sea cucumber production for local SME in Makassar. Jurnal Dinamika Pengabdian, 1 (2). No									No	irrelevant population
Systematic map	Zamroni, A., & Yamao, M. (2014). Livelihood Strategy in Indonesian Coastal Villages: Case Study on Seaweed Farming in Laikang Bay, South Sulawesi Province. Inï¾ Vulnerability of Agriculture, Water and Fisheries to Climate Changeï¾ (pp. 289-300). Springer, Dordrecht. No									No	irrelevant population
Forward citation chasing	Gillespie, J., & Penny, D. (2022). The effect of proximity to protected areas on community adaptation to environmental change. Journal of Environmental Management, 301, 113805.									No	irrelevant outcome
Forward citation chasing	Sok, S., & Yu, X. (2021). Co-management of small-scale fishery in the Tonle Sap Lake, Cambodia. Regional Sustainability, 2(1), 1-11.									No	irrelevant population
Forward citation chasing	Sok, S., Wang, F., & Chhinh, N. (2021). Political participation and small-scale fishery management in the Tonlé Sap, Cambodia. International Journal of Water Resources Development, 1-18.									No	irrelevant population
Forward citation chasing	Pido, M. D., Pontillas, M. S., Piol, E. G., Macasaet, M. T. U., Pontillas, J. F. A., Ponce Leona, E. M. C., ... & Buenconsejo, J. (2012). Assessment of coastal management issues through socioeconomic monitoring (SocMon) methodology at the four coastal villages in Oriental Mindoro and Palawan Provinces in the Philiippines: program recommendations and policy directions.									No	irrelevant outcome
Forward citation chasing	Tran, L. T. (2014). Community member learning in a community-based ecotourism project in Northern Vietnam (Doctoral dissertation, University of British Columbia).									No	irrelevant outcome
Backward citation chasing	Angluben, R. U., Trudeau, M. R., Kano, S., & Tongol-Rivera, P. (2008). Kilusan Ligtas Malaria: advancing social mobilization towards sustainable malaria control in the province of Palawan, the Philippines. Tropical Medicine and Health, 36(1), 45-49.									No	irrelevant intervention
Backward citation chasing	Steffan-Dewenter, I., Kessler, M., Barkmann, J., Bos, M. M., Buchori, D., Erasmi, S., ... & Tscharntke, T. (2007). Tradeoffs between income, biodiversity, and ecosystem functioning during tropical rainforest conversion and agroforestry intensification. Proceedings of the National Academy of Sciences, 104(12), 4973-4978.									No	irrelevant outcome
Backward citation chasing	Lan, D.T.K. 2009. The attitudes and perceptions of resource users and managers towards the Nha Trang Bay MPA management. Master thesis, University of Tromso, Norway. 77 pp.									No	irrelevant population

## Sheet: Not retrieved at full text
Source	Citation	authors	Title	year	journal	volume	issue	pages	issn	Included at Full text?	Exclude reason	Notes
Database searches		Kheng, L.	Conservation success of Prek Toal Core Area, Tonle Sap Biosphere Reserve, Cambodia	2016						NOT FOUND/IRRETRIEVABLE		RAYYAN-INCLUSION: {"Jacqui"=>"Included", "Lam"=>"Included"}
Database searches		Golar and Malik, A. and Muis, H. and Maiwa, A. and Arifin, A. and Pratama, M. F.	An adaptive-collaborative approach in reducing land use conflicts in a national park	2020	International Journal of Innovation, Creativity and Change	12	3	374-385	22011315 (ISSN)	NOT FOUND/IRRETRIEVABLE		https://www.ijicc.net/index.php/volume-12-2020/169-vol-12-iss-3
Database searches		Duong, T. M. P. and Pham, T. M. L. and Soukup, J. and Phan, D. and Phung, M. T.	Barriers to Community Engagement in Community Based Ecotourism Framework - A Case Study of Talai Commune, Nam Cat Tien National Park in Vietnam	2015	Proceedings of the 2nd International Conference on Finance and Economics 2015			778-791	978-80-87990-04-9	NOT FOUND/IRRETRIEVABLE		Thi Minh Phuong Duong 2nd International Conference on Finance and Economics (ICFE) Jun 04-06, 2015 Ton Duc Thang Univ, Ho Chi Minh City, VIETNAM Corvinus Univ Budapest, Taylors Univ, Nanhua Univ, Univ Econ, Asian Inst Technol, Vysoka Skola Ekonomicka RAYYAN-INCLUSION: {"Jacqui"=>"Maybe", "Thao"=>"Maybe"}
Database searches		Amirul, Z. Asril and Barathi, M. Siva	The legal protection of the Tasik Chini biosphere reserve: Criminalisation of environmental harms	2018						NOT FOUND/IRRETRIEVABLE		RAYYAN-INCLUSION: {"Jacqui"=>"Maybe", "Thao"=>"Maybe"}
Database searches		Villa, D. M.	Management of the coral reef resource for tourism purposes in Barangay Sabang, Puerto Galera, Oriental Mindoro [Philippines]	1995						NOT FOUND/IRRETRIEVABLE		RAYYAN-INCLUSION: {"Jacqui"=>"Maybe", "Thao"=>"Maybe"}
Database searches		Tapia, M. A. and Pulhin, J. M. and Peras, R. J. J.	Vulnerability and adaptation to climate change of selected community-based forest management areas in Oas, Albay, Philippines	2014	Asia Life Sciences	23	2	567-567	0117-3375	NOT FOUND/IRRETRIEVABLE		Tapia, Maricel A. Pulhin, Juan M. Peras, Rose Jane J. RAYYAN-INCLUSION: {"Jacqui"=>"Maybe", "Thao"=>"Maybe"}

## Sheet: README
Additional file 4
This file contains a record of the articles that were excluded at full text level, along with the reasons for exclusion, and also a list of studies not retrieved at full text.
It contains the decision making for supplemental searches as well as database searches
