# Supplementary material for: What are the impacts of activities undertaken in UNESCO biosphere reserves on socio-economic wellbeing in Southeast Asia? A systematic review
Source: Environ Evid. 2023 Dec 14;12:30. doi: 10.1186/s13750-023-00322-1 (PMC11378852; doi:10.1186/s13750-023-00322-1)
Supplement: Supplementary file 5 — Additional file 5: Details of Consistency checking. [file 13750_2023_322_MOESM5_ESM.xlsx]

## Sheet: Consistency check summary
	Consistency check data for title and abstract screening stage.
Reviewers	Number of articles double screened	Percentage agreement	Kappa Score	Agreement level
NPT & DD	100	1	n/a*	n/a*
NPT & DML	74	1	n/a*	n/a*
JE & DML	468	0.937	0.657	Substantial
JE & NPT	616	1	1	Perfect
Total	1258
* Kappa scores can only be calculated in instances where there are both agreed excludes and agreed excludes, hence “n/a” in some cells.
	Consistency check data for full text screening
Reviewers	Number of articles double screened	Percentage agreement	Kappa Score	Agreement level
JE & NPT	30	0.967	0.65	Substantial
JE & HV	10	0.9	n/a*	n/a*
HV & NPT	18	0.944	0.77	Substantial
Total	58
* Kappa scores can only be calculated in instances where there are both agreed excludes and agreed excludes, hence “n/a” in some cells.

## Sheet: README
Additional file 5
This file contains a summary of the results of consistency checking for this systematic review, with percentage agreements and Kappa statistics.
