# Supplementary material for: What are the impacts of activities undertaken in UNESCO biosphere reserves on socio-economic wellbeing in Southeast Asia? A systematic review
Source: Environ Evid. 2023 Dec 14;12:30. doi: 10.1186/s13750-023-00322-1 (PMC11378852; doi:10.1186/s13750-023-00322-1)
Supplement: Supplementary file 6 — Additional file 6: Validity assessment. [file 13750_2023_322_MOESM6_ESM.xlsx]

## Sheet: Validity assessment
	Author:		Dinh T. S.	Vong	Ngoc Q. T. K.	D'Agnes	Richardson	Shively, G	Bahadur	Sok	Palmer, C.	Eriksson	Van Hoang Nguyen	Dumlao	Pido	Torell	Tran	Tupper
	Study ID:		17	39	40	41	82	146	167	198	237	317	332	SM8	SM15	SM18	SM19	SM21
	Reviewer:		JE	JE	JE	JE	JE	JE	JE	JE	JE	JE	JE	JE	JE	JE	JE	JE
	Checked by:		TPN	JE	TPN	TPN	JE	TPN	TPN	JE	TPN	TPN	TPN	JE	JE	JE	JE	JE
	Study design:		CI/BACI	CI	Non-comparative (comparing different types of fisher)	BACI	CI	BA or CI	Non-comparative retrospective perceptions	Non-comparative perceptions	Non-comparative (data for two interventions)	CI	Non comparative	Comparative questionnaire	Non-comparative survey	Comparative survey/Non-comparative survey.	Comparative interview perceptions	Non comparative
			Groups carefully chosen at baseline, but there were external factors present (e.g. subsidies), and insufficient details of method and outcome data (critical reasons for concern)	External factors included foreign migrant fishermen fishing inside the boundary, using destructive fishing gear mean for commercial fishing at sea, which would have impacted the outcome (author pers. comm.). Convenience sampling, though this seemed appropriate.	Lacking information on how data were collected and how subjects were chosen at baseline. Assume there were no external factors affecting the area during the study.	Understanding of limitations, confounders and external influences, which were unlikely to have had an impact on the outcomes of interest. Generally well conducted though lacking outcome data (only trends are shown), and details on any missing data, this is likely to be low based on the overall quality of the study reporting.	Stratified sampling but 3x more in intervention than control. Comparator group are participants who discontinued with the intervention, external validity is low	Lacking much method detail, data such as the number of farms, data is very limited. Likely to be baseline differences between groups	Sufficient information provided to determine that methodology was adequate. Questions posed were directed to ask how the intervention had impacted, lowering risk of external confounders.	Potential for external factors to influence the outcome (e.g. on Khmer households were included- who had generally more opportunity in general to participate in planning), though generally sufficient details provided about methods.	Lacking information on selection of participants, and methods for obtaining outcome. Likely to be baseline differences between groups, and outcome measure is not a clear demonstration of intervention effect.	Compliance with intervention (conservation efforts) was different between intervention (BR, lower compliance) and the comparison (non BR, higher compliance), sample size difference between groups, non-random selection methods.	Non-random sampling, external factors: intervention was not solely responsible for outcomes (author pers. comm.). Small error in reporting percentage in Table 3.	Lacking much methodological detail, particularly around the intervention.	Lacking detail on the intervention, likely to be other factors influencing the outcome at baseline and during the 6 year study ( no clear link between the intervention (fish sanctuary) and the outcomes)	Virtually all residents received other financial aid during the study. A potential confounder but may have been equal across intervention and control groups. For the non-comparative outcome, external aid should not have influenced the outcome. Otherwise well reported and appropriate methods.	May be baseline differences in families hosting and not hosting. Intervention to support hosting part of ecotourism not clearly described. Otherwise appropriate methods.	Due to workshop methodology, difficult to determine how outcomes were arrived at. Generally appropriate methods.
	Do the PICO elements of the study match the PICO elements of this review?	external validity	mostly	yes	yes	yes	no	partly	mostly	partly	no	mostly	partly	mostly	partly	mostly	mostly	partly
1	Was the study free of any baseline factors that may be associated with both the intervention and outcome of interest?	confounders at baseline/ selection bias	mostly	yes	partly	mostly	partly	no	yes	mostly	no	partly	partly	mostly	no	mostly	partly	mostly
2	Was the study free of any external events or factors during the study that could influence the outcome of interest?	confounding	no	no	mostly	mostly	insufficient information	insufficient information	mostly	insufficient information	insufficient information	insufficient information	no	insufficient information	insufficient information	partly	insufficient information	insufficient information
3	Were the intervention (and comparator, if present) clearly defined, at an appropriate temporal and spatial scale, and adhered to as intended?	appropriate int/comp	partly	mostly	insufficient information	yes	mostly	partly	yes	mostly	insufficient information	no	partly	insufficient information	no	yes	partly	mostly
4	Was an appropriate method used to measure the outcome across all study groups?	detection bias	insufficient information	mostly	insufficient information	yes	mostly	insufficient information	yes	mostly	insufficient information	yes	mostly	partly	partly	yes	mostly	yes
5	Were all data reported, or was the study clear of any systematic differences between study groups in the number of missing data?	attrition bias	insufficient information	yes	insufficient information	insufficient information	yes	insufficient information	mostly	yes	mostly	yes	yes	yes	insufficient information	yes	yes	mostly
6	Were all outcome measurements reported appropriately?	outcome reporting bias	mostly	yes	partly	yes	yes	mostly	yes	yes	mostly	yes	mostly	yes	yes	Yes	yes	yes
	OVERALL INTERNAL VALIDITY	low= 2 no's (or a critical reason for concern), high= at least 4 yes, or 3 yes without any party's, insufficient= at least 3	low	moderate	unclear	high	moderate	unclear	high	moderate	unclear	moderate	moderate	moderate	low	high	moderate	moderate

## Sheet: README
Additional file 6
This file details the validity assessment for included studies in this systematic review
The notes tab provides information on decision making for each of the criteria.

## Sheet: Notes
Do the PICO elements of the study match the PICO elements of this review?	external validity	Explanation
OVERALL INTERNAL VALIDITY		low= 2 no's (or a critical reason for concern), high= at least 4 yes, or 3 yes without any party's, insufficient= at least 3
Was the study free of any baseline factors that may be associated with both the intervention and outcome of interest?	confounders at baseline/ selection bias	● No important confounding variables (or sample size differences) that could explain differences in outcomes between exposure and comparator groups were likely to be present (based on a thorough consideration of the study system). If any important confounding variables were present: ● The confounders were controlled by using randomisation (see considerations relating to randomisation under select…
Was the study free of any external events or factors during the study that could influence the outcome of interest?	confounding	absence of external factors/events which may have influenced the outcome
Were the intervention (and comparator, if present) clearly defined, at an appropriate temporal and spatial scale, and adhered to as intended?	appropriate int/comp	The intended exposure was precisely defined and there is no evidence for any deviations from the intended exposure
Was an appropriate method used to measure the outcome across all study groups?	detection bias	A clearly described appropriate method was used to measure the outcome of interest AND the same method of measuring the outcome was applied to all study groups Outcome assessors were aware of the identity of study groups but it is unlikely that they could have systematically influenced the outcome measurement (e.g. if the outcome was measured automatically or not subjective)
Were all data reported, or was the study clear of any systematic differences between study groups in the number of missing data?	attrition bias	If there were any missing data: ● The proportion missing was too small to affect the treatment effect of interest ● The reasons for data being missing did not differ systematically between the study groups ● The reasons for data being missing were not related to the exposure or the outcome of interest ● The true values of the missing data were unlikely to differ systematically from the values of …
Were all outcome measurements reported appropriately?	outcome reporting bias	There is no evidence that any of the available measurements for the outcome of interest have been selectively excluded by the study authors based on their direction, magnitude, and/or statistical significance (i.e. no evidence of selection of specific measurements, analysis methods, or time points)

## Sheet: Dropdown options
			yes
			mostly		high
			partly		moderate
			no		low
			insufficient information		unclear
			n/a
