# Supplementary material for: What are the impacts of activities undertaken in UNESCO biosphere reserves on socio-economic wellbeing in Southeast Asia? A systematic review
Source: Environ Evid. 2023 Dec 14;12:30. doi: 10.1186/s13750-023-00322-1 (PMC11378852; doi:10.1186/s13750-023-00322-1)
Supplement: Supplementary file 7 — Additional file 7: Data extraction spreadsheet. [file 13750_2023_322_MOESM7_ESM.xlsx]

## Sheet: Data extraction
Paper ID	Source	Extracted by	Checked by	Date of extraction	Citation	Author-date	Title	Author	Year	Journal name	Study design	Data source	Type of data	Biosphere reserve	Date of designation	Country of study	Longitude	Latitude	Source of lat/long	Notes on lat/long	Population	Age group	Occupation	Population details	Duration of intervention	Intervention description	Intervention category	Comparator used	Comparator details	Duration of data collection	Outcome category	Outcome description	More details	Data collection method	Sample size (intervention)	Sample size (control)	Outcome units	Outcome mean (intervention)	Outcome standard deviation or range (intervention)	Outcome mean (control)	Outcome standard deviation or range (control)	Location of data in paper	Outcome summary	URL	Notes	Mean difference/ significance	Effect size calculations: mean difference	Effect size calculations: SD difference
17	Rayyan	JE & PTN	JE	2021-08-25	Dinh, T. S., Ogata, K., & Yabe, M. (2010). Contribution of forest resources to local people's income: a case study in Cat Tien Biosphere Reserve, Vietnam. Journal of the Faculty of Agriculture, Kyushu University, 55(2), 397-402.	Dinh, 2010	Contribution of forest resources to local people's income: A case study in Cat Tien Biosphere Reserve, Vietnam	Dinh, T. S. and Ogata, K. and Yabe, M.	2010	Journal of the Faculty of Agriculture Kyushu University	CI (comparing zones)	Peer-reviewed published literature	Quantitative	Cat Tien (Dong Nai)	2001	Vietnam	11.4833	107.554	Google maps	Midpoint of Cat Tien/Dong Nai BR	Household in BR	all	NR - local residents dependent on forest resources		4 years	Core zone, ban on all exploitation of natural resources	Resource Use Management	n/a	n/a	Surveys in 2005, 2006, and 2010. Unclear from which the data were collected.	Economic living standards	% change in gross annual income from the forest per capita from 1998 to 2005		Household surveys	18	n/a	%	83.15	NR	n/a	n/a	Table 1	In Cat Tien reserve, between 1998 and 2005, the % change (increase) in gross annual income from the forest per occupant per year was 83.15 in Core, 27.01 in Buffer and 2.75 in Transition zones, from a sample of 84 households surveyed. This demonstrates that local people are continuing to use forest resources despite ban in the core zone.	https://catalog.lib.kyushu-u.ac.jp/opac_download_md/18857/p397.pdf	Dinh replied to email from JE, saying all data were primary, raw data not provided.
17	Rayyan	JE & PTN	JE	2021-08-25	Dinh, T. S., Ogata, K., & Yabe, M. (2010). Contribution of forest resources to local people's income: a case study in Cat Tien Biosphere Reserve, Vietnam. Journal of the Faculty of Agriculture, Kyushu University, 55(2), 397-402.	Dinh, 2010	Contribution of forest resources to local people's income: A case study in Cat Tien Biosphere Reserve, Vietnam	Dinh, T. S. and Ogata, K. and Yabe, M.	2010	Journal of the Faculty of Agriculture Kyushu University	CI (comparing zones)	Peer-reviewed published literature	Quantitative	Cat Tien (Dong Nai)	2001	Vietnam	11.4833	107.554	Google maps	Midpoint of Cat Tien/Dong Nai BR	Household in BR	all	NR - local residents dependent on forest resources		4 years	Buffer zone	Resource Use Management	n/a	n/a	Surveys in 2005, 2006, and 2010. Unclear from which the data were collected.	Economic living standards	% change in gross annual income from the forest per capita from 1998 to 2005		Household surveys	51	n/a	%	27.01	NR	n/a	n/a	Table 1	as above	https://catalog.lib.kyushu-u.ac.jp/opac_download_md/18857/p397.pdf	Dinh replied to email from JE, saying all data were primary, raw data not provided.
17	Rayyan	JE & PTN	JE	2021-08-25	Dinh, T. S., Ogata, K., & Yabe, M. (2010). Contribution of forest resources to local people's income: a case study in Cat Tien Biosphere Reserve, Vietnam. Journal of the Faculty of Agriculture, Kyushu University, 55(2), 397-402.	Dinh, 2010	Contribution of forest resources to local people's income: A case study in Cat Tien Biosphere Reserve, Vietnam	Dinh, T. S. and Ogata, K. and Yabe, M.	2010	Journal of the Faculty of Agriculture Kyushu University	CI (comparing zones)	Peer-reviewed published literature	Quantitative	Cat Tien (Dong Nai)	2001	Vietnam	11.4833	107.554	Google maps	Midpoint of Cat Tien/Dong Nai BR	Household in BR	all	NR - local residents dependent on forest resources		4 years	Transition zone	Resource Use Management	n/a	n/a	Surveys in 2005, 2006, and 2010. Unclear from which the data were collected.	Economic living standards	% change in gross annual income from the forest per capita from 1998 to 2005		Household surveys	18	n/a	%	2.75	NR	n/a	n/a	Table 1	as above	https://catalog.lib.kyushu-u.ac.jp/opac_download_md/18857/p397.pdf	Dinh replied to email from JE, saying all data were primary, raw data not provided.
17	Rayyan	JE & PTN	JE	2021-09-01	Dinh, T. S., Ogata, K., & Yabe, M. (2010). Contribution of forest resources to local people's income: a case study in Cat Tien Biosphere Reserve, Vietnam. Journal of the Faculty of Agriculture, Kyushu University, 55(2), 397-402.	Dinh, 2010	Contribution of forest resources to local people's income: A case study in Cat Tien Biosphere Reserve, Vietnam	Dinh, T. S. and Ogata, K. and Yabe, M.	2010	Journal of the Faculty of Agriculture Kyushu University	BACI	Peer-reviewed published literature	Quantitative	Cat Tien (Dong Nai)	2001	Vietnam	11.4833	107.554	Google maps	Midpoint of Cat Tien/Dong Nai BR	Household in BR	all	NR - local residents dependent on forest resources		4 years	Core zone after designation	Resource Use Management	Core zone before designation	Data was from 1998	Surveys in 2005, 2006, and 2010. Unclear from which the data were collected.	Economic living standards	Gross annual income from the forest per occupant		Household surveys	18	18	1000 Vietnamese Dang/occupant/year	12581	NR	1844.58	NR	Table 1	Gross annual income was similar (though higher in core and buffer) before Cat Tien BR designation in 1998. In 2005, it increased around 7 fold in the core, 3 fold in the buffer and by around 1/4 in the transition zone. Across 84 surveyed households. This demonstrates that local people are continuing to use forest resources despite ban in the core zone.	https://catalog.lib.kyushu-u.ac.jp/opac_download_md/18857/p397.pdf	Dinh replied to email from JE, saying all data were primary, raw data not provided.
17	Rayyan	JE & PTN	JE	2021-09-01	Dinh, T. S., Ogata, K., & Yabe, M. (2010). Contribution of forest resources to local people's income: a case study in Cat Tien Biosphere Reserve, Vietnam. Journal of the Faculty of Agriculture, Kyushu University, 55(2), 397-402.	Dinh, 2010	Contribution of forest resources to local people's income: A case study in Cat Tien Biosphere Reserve, Vietnam	Dinh, T. S. and Ogata, K. and Yabe, M.	2010	Journal of the Faculty of Agriculture Kyushu University	BACI	Peer-reviewed published literature	Quantitative	Cat Tien (Dong Nai)	2001	Vietnam	11.4833	107.554	Google maps	Midpoint of Cat Tien/Dong Nai BR	Household in BR	all	NR - local residents dependent on forest resources		4 years	Buffer zone after designation	Resource Use Management	Buffer zone before designation	Data was from 1998	Surveys in 2005, 2006, and 2010. Unclear from which the data were collected.	Economic living standards	Gross annual income from the forest per occupant		Household surveys	51	51	1000 Vietnamese Dang/occupant/year	4542.52	NR	1571.36	NR	Table 1	as above	https://catalog.lib.kyushu-u.ac.jp/opac_download_md/18857/p397.pdf	Dinh replied to email from JE, saying all data were primary, raw data not provided.
17	Rayyan	JE & PTN	JE	2021-09-01	Dinh, T. S., Ogata, K., & Yabe, M. (2010). Contribution of forest resources to local people's income: a case study in Cat Tien Biosphere Reserve, Vietnam. Journal of the Faculty of Agriculture, Kyushu University, 55(2), 397-402.	Dinh, 2010	Contribution of forest resources to local people's income: A case study in Cat Tien Biosphere Reserve, Vietnam	Dinh, T. S. and Ogata, K. and Yabe, M.	2010	Journal of the Faculty of Agriculture Kyushu University	BACI	Peer-reviewed published literature	Quantitative	Cat Tien (Dong Nai)	2001	Vietnam	11.4833	107.554	Google maps	Midpoint of Cat Tien/Dong Nai BR	Household in BR	all	NR - local residents dependent on forest resources		4 years	Transition zone after designation	Resource Use Management	Transition zone before designation	Data was from 1998	Surveys in 2005, 2006, and 2010. Unclear from which the data were collected.	Economic living standards	Gross annual income from the forest per occupant		Household surveys	18	18	1000 Vietnamese Dang/occupant/year	1757.38	NR	1473.6	NR	Table 1	as above	https://catalog.lib.kyushu-u.ac.jp/opac_download_md/18857/p397.pdf	Dinh replied to email from JE, saying all data were primary, raw data not provided.
17	Rayyan	JE & PTN	JE	2021-09-01	Dinh, T. S., Ogata, K., & Yabe, M. (2010). Contribution of forest resources to local people's income: a case study in Cat Tien Biosphere Reserve, Vietnam. Journal of the Faculty of Agriculture, Kyushu University, 55(2), 397-402.	Dinh, 2010	Contribution of forest resources to local people's income: A case study in Cat Tien Biosphere Reserve, Vietnam	Dinh, T. S. and Ogata, K. and Yabe, M.	2010	Journal of the Faculty of Agriculture Kyushu University	BACI	Peer-reviewed published literature	Quantitative	Cat Tien (Dong Nai)	2001	Vietnam	11.4833	107.554	Google maps	Midpoint of Cat Tien/Dong Nai BR	Household in BR	all	NR - local residents dependent on forest resources		4 years	Core zone	Resource Use Management	Core zone before designation	Data was from 1998	Surveys in 2005, 2006, and 2010. Unclear from which the data were collected.	Economic living standards	% of income from forest resources		Household surveys	18	18	%	97.2	NR	66.8	NR	Figure 3	Between 1998 (pre-designation) and 2005, the % of income from forest increased most in the core (from 67 to 97%) , then in the buffer (from 58 to 64%). The percent dropped in the transition zone (from 45 to 19%). Across 84 surveyed households. This demonstrates that local people are continuing to use forest resources despite ban in the core zone.	https://catalog.lib.kyushu-u.ac.jp/opac_download_md/18857/p397.pdf	Dinh replied to email from JE, saying all data were primary, raw data not provided.
17	Rayyan	JE & PTN	JE	2021-09-01	Dinh, T. S., Ogata, K., & Yabe, M. (2010). Contribution of forest resources to local people's income: a case study in Cat Tien Biosphere Reserve, Vietnam. Journal of the Faculty of Agriculture, Kyushu University, 55(2), 397-402.	Dinh, 2010	Contribution of forest resources to local people's income: A case study in Cat Tien Biosphere Reserve, Vietnam	Dinh, T. S. and Ogata, K. and Yabe, M.	2010	Journal of the Faculty of Agriculture Kyushu University	BACI	Peer-reviewed published literature	Quantitative	Cat Tien (Dong Nai)	2001	Vietnam	11.4833	107.554	Google maps	Midpoint of Cat Tien/Dong Nai BR	Household in BR	all	NR - local residents dependent on forest resources		4 years	Buffer zone	Resource Use Management	Buffer zone before designation	Data was from 1998	Surveys in 2005, 2006, and 2010. Unclear from which the data were collected.	Economic living standards	% of income from forest resources		Household surveys	51	51	%	64.2	NR	57.5	NR	Figure 3	as above	https://catalog.lib.kyushu-u.ac.jp/opac_download_md/18857/p397.pdf	Dinh replied to email from JE, saying all data were primary, raw data not provided.
17	Rayyan	JE & PTN	JE	2021-09-01	Dinh, T. S., Ogata, K., & Yabe, M. (2010). Contribution of forest resources to local people's income: a case study in Cat Tien Biosphere Reserve, Vietnam. Journal of the Faculty of Agriculture, Kyushu University, 55(2), 397-402.	Dinh, 2010	Contribution of forest resources to local people's income: A case study in Cat Tien Biosphere Reserve, Vietnam	Dinh, T. S. and Ogata, K. and Yabe, M.	2010	Journal of the Faculty of Agriculture Kyushu University	BACI	Peer-reviewed published literature	Quantitative	Cat Tien (Dong Nai)	2001	Vietnam	11.4833	107.554	Google maps	Midpoint of Cat Tien/Dong Nai BR	Household in BR	all	NR - local residents dependent on forest resources		4 years	Transition zone	Resource Use Management	Transition zone before designation	Data was from 1998	Surveys in 2005, 2006, and 2010. Unclear from which the data were collected.	Economic living standards	% of income from forest resources		Household surveys	18	18	%	19.1	NR	45.1	NR	Figure 3	as above	https://catalog.lib.kyushu-u.ac.jp/opac_download_md/18857/p397.pdf	Dinh replied to email from JE, saying all data were primary, raw data not provided.
39	Rayyan	JE & PTN	JE	2021-09-22	Vong, R. (2017). Impact of community-based natural resource management on household consumption: A case study of Tonle Sap Lake, Cambodia. Journal of Fisheries, 5(2), 497-506.	Vong, 2017	Impact of community-based natural resource management on household consumption: A case study of Tonle Sap Lake, Cambodia	Vong, R.	2017	Journal of Fisheries	CI	Peer-reviewed published literature	Quantitative and Qualitative	Tonle Sap	1997	Cambodia	12.75	103.813	UNESCO website centre point		Households	adult	Those only fishing within community boundary	2 villages, inside and outside of the CBNRM area.	NR	CBNRM in Chivieng community	Community based Natural Resource Management	No CBNRM	Preak Sromoach community	3 months, Spring 2015	Material living standards	Household consumption (expenditure on food, non-food and non-timber forest products)		Household interview, semi structured questionnaire	156	192	USD	56.4	(15.57 – 138)	33.95	(12.51 – 110)	Table 5	For the fishermen who only fished within their community boundaries, those in the CBNRM community (Chiveng) had higher household consumption than those in the non CBNRM community (Preak Sromoach).	https://journal.bdfish.org/index.php/fisheries/article/view/JFish_218
40	Rayyan	JE & PTN	JE	2021-09-01	Ngoc, Q. T. K. (2018). Impacts on the ecosystem and human well-being of the marine protected area in Cu Lao Cham, Vietnam. Marine Policy, 90, 174-183.	Ngoc, 2018	Impacts on the ecosystem and human well-being of the marine protected area in Cu Lao Cham, Vietnam	Ngoc, Q. T. K.	2018	Marine Policy	Non-comparative (data separated for types of fisher)	Peer-reviewed published literature	Quantitative	Cu Lao Cham	2009	Vietnam	15.9632	108.506	Google maps	Midpoint of Cu Lao Cham islands	Longline fishers	NR	Longline fishers		10 years	Core zone, with fishing ban	Resource Use Management	n/a	n/a	Surveys in Jan-Mar 2016	Economic living standards	Extra fuel usage per trip		Survey	NR per group (135 total)	n/a	Litres of extra fuel	3.8	NR	n/a	n/a	Table 4	Since the MPA ban on fishing, more litres of fuel were used by fishers to access fishing grounds. Worst hit were longline fishers, then liftnet, then gillnet.	https://isiarticles.com/bundles/Article/pre/pdf/81886.pdf
40	Rayyan	JE & PTN	JE	2021-09-01	Ngoc, Q. T. K. (2018). Impacts on the ecosystem and human well-being of the marine protected area in Cu Lao Cham, Vietnam. Marine Policy, 90, 174-183.	Ngoc, 2018	Impacts on the ecosystem and human well-being of the marine protected area in Cu Lao Cham, Vietnam	Ngoc, Q. T. K.	2018	Marine Policy	Non-comparative (data separated for types of fisher)	Peer-reviewed published literature	Quantitative	Cu Lao Cham	2009	Vietnam	15.9632	108.506	Google maps	Midpoint of Cu Lao Cham islands	Gillnet fishers	NR	Gillnet fishers		10 years	Core zone, with fishing ban	Resource Use Management	n/a	n/a	Surveys in Jan-Mar 2016	Economic living standards	Extra fuel usage per trip		Survey	NR per group (135 total)	n/a	Litres of extra fuel	1.1	NR	n/a	n/a	Table 4	as above	https://isiarticles.com/bundles/Article/pre/pdf/81886.pdf
40	Rayyan	JE & PTN	JE	2021-09-01	Ngoc, Q. T. K. (2018). Impacts on the ecosystem and human well-being of the marine protected area in Cu Lao Cham, Vietnam. Marine Policy, 90, 174-183.	Ngoc, 2018	Impacts on the ecosystem and human well-being of the marine protected area in Cu Lao Cham, Vietnam	Ngoc, Q. T. K.	2018	Marine Policy	Non-comparative (data separated for types of fisher)	Peer-reviewed published literature	Quantitative	Cu Lao Cham	2009	Vietnam	15.9632	108.506	Google maps	Midpoint of Cu Lao Cham islands	Liftnet fishers	NR	Liftnet fishers		10 years	Core zone, with fishing ban	Resource Use Management	n/a	n/a	Surveys in Jan-Mar 2016	Economic living standards	Extra fuel usage per trip		Survey	NR per group (135 total)	n/a	Litres of extra fuel	4.2	NR	n/a	n/a	Table 4	as above	https://isiarticles.com/bundles/Article/pre/pdf/81886.pdf
40	Rayyan	JE & PTN	JE	2021-09-01	Ngoc, Q. T. K. (2018). Impacts on the ecosystem and human well-being of the marine protected area in Cu Lao Cham, Vietnam. Marine Policy, 90, 174-183.	Ngoc, 2018	Impacts on the ecosystem and human well-being of the marine protected area in Cu Lao Cham, Vietnam	Ngoc, Q. T. K.	2018	Marine Policy	Non-comparative	Peer-reviewed published literature	Quantitative	Cu Lao Cham	2009	Vietnam	15.9632	108.506	Google maps	Midpoint of Cu Lao Cham islands	Fishing households	NR	Fishers		10 years	MPA	Resource Use Management	n/a	n/a	Surveys in Jan-Mar 2016	Material living standards	Perceived impact of the MPA on food security		Survey	135	n/a	Likert scale from 1-5 (Perceived impact of the MPA from different perspectives. Note: Mean score where 1 = Completely Disagree, 2 = Somewhat disagree, 3 = Neither agree nor disagree, 4 = Somewhat agree, 5 = Completely agree.)	3.95	NR	n/a	n/a	Figure 14	The mean score of fishers (n=135 fishers) for the perceived impact of the MPA on food security was closest to "somewhat agree", after 10 years of MPA implementation in Cu Lao Cham.	https://isiarticles.com/bundles/Article/pre/pdf/81886.pdf
40	Rayyan	JE & PTN	JE	2021-09-01	Ngoc, Q. T. K. (2018). Impacts on the ecosystem and human well-being of the marine protected area in Cu Lao Cham, Vietnam. Marine Policy, 90, 174-183.	Ngoc, 2018	Impacts on the ecosystem and human well-being of the marine protected area in Cu Lao Cham, Vietnam	Ngoc, Q. T. K.	2018	Marine Policy	Non-comparative	Peer-reviewed published literature	Quantitative	Cu Lao Cham	2009	Vietnam	15.9632	108.506	Google maps	Midpoint of Cu Lao Cham islands	Fishing households	NR	Fishers		10 years	MPA	Resource Use Management	n/a	n/a	Surveys in Jan-Mar 2016	Economic living standards	Perceived impact of the MPA on tourism jobs and additional income		Survey	135	n/a	Likert scale from 1-5 (Perceived impact of the MPA from different perspectives. Note: Mean score where 1 = Completely Disagree, 2 = Somewhat disagree, 3 = Neither agree nor disagree, 4 = Somewhat agree, 5 = Completely agree.)	3.79	NR	n/a	n/a	Figure 14	The mean score of fishers for the perceived impact of the MPA on tourism jobs and additional income was closest to "somewhat agree".	https://isiarticles.com/bundles/Article/pre/pdf/81886.pdf
40	Rayyan	JE & PTN	JE	2021-09-01	Ngoc, Q. T. K. (2018). Impacts on the ecosystem and human well-being of the marine protected area in Cu Lao Cham, Vietnam. Marine Policy, 90, 174-183.	Ngoc, 2018	Impacts on the ecosystem and human well-being of the marine protected area in Cu Lao Cham, Vietnam	Ngoc, Q. T. K.	2018	Marine Policy	Non-comparative	Peer-reviewed published literature	Quantitative	Cu Lao Cham	2009	Vietnam	15.9632	108.506	Google maps	Midpoint of Cu Lao Cham islands	Fishing households	NR	Fishers		10 years	MPA	Resource Use Management	n/a	n/a	Surveys in Jan-Mar 2016	Governance (and empowerment)	Perceived impact of the MPA on participating in creating/managing MPA regulation		Survey	135	n/a	Likert scale from 1-5 (Perceived impact of the MPA from different perspectives. Note: Mean score where 1 = Completely Disagree, 2 = Somewhat disagree, 3 = Neither agree nor disagree, 4 = Somewhat agree, 5 = Completely agree.)	2.6	NR	n/a	n/a	Figure 14	The mean score of fishers for the perceived impact of the MPA on participating in creating and managing MPA regulation was between "somewhat disagree" and "neither agree nor disagree".	https://isiarticles.com/bundles/Article/pre/pdf/81886.pdf
41	Rayyan	JE & PTN	JE	2021-09-07	D'Agnes, L., D'Agnes, H., Schwartz, J. B., Amarillo, M. L., & Castro, J. (2010). Integrated management of coastal resources and human health yields added value: A comparative study in Palawan (Philippines). Environmental Conservation, 37(4), 398-409.	D'Agnes, 2010	Integrated management of coastal resources and human health yields added value: A comparative study in Palawan (Philippines)	D'Agnes, L. and D'Agnes, H. and Schwartz, J. B. and Amarillo, M. L. and Castro, J.	2010	Environmental Conservation	BACI	Peer-reviewed published literature	Quantitative and Qualitative	Palawan	1990	Philippines	10.8547	121.044	Google maps	Cuyo	Household in Palawan	adult	NR	Random sample of households in 9 barangays, stratified across different ages groups.	At least 4 years	The CRM intervention supported participatory coastal resource assessment (PCRA), establishment and management of marine and mangrove protected areas (MPAs), mangrove reforestation, increased enforcement, and peer education and behaviour change communication (BCC) interventions to encourage community compliance with MPA management practices, the Philippine Fisheries Code and municipal ordinances p…	Community based Natural Resource Management	Before CRM	2001	2001 (comparator- before); 2007 (intervention- after)	Health	Youth contraceptive use		Household survey (not matched pre-post, they were different, deliberately)	400 households	400 households	Raw data not provided					Table 5	No sig difference in youth contraceptive use during the first sexual experience 4 years after the CRM intervention in Palawan, in a sample of 400 households.	http://w.pfpi.org/pdf/S0376892910000779a.pdf	The CRM+RH intervention generated the desired impact on all nine of the RH and food security indicators. Moreover, it exceeded the impact of the independent RH and the independent CRM intervention for five of the nine indicators and performed equally as well for the remaining four indicators. This strongly suggests that the CRM+RH approach yields a larger impact on human health and food security …
41	Rayyan	JE & PTN	JE	2021-09-07	D'Agnes, L., D'Agnes, H., Schwartz, J. B., Amarillo, M. L., & Castro, J. (2010). Integrated management of coastal resources and human health yields added value: A comparative study in Palawan (Philippines). Environmental Conservation, 37(4), 398-409.	D'Agnes, 2010	Integrated management of coastal resources and human health yields added value: A comparative study in Palawan (Philippines)	D'Agnes, L. and D'Agnes, H. and Schwartz, J. B. and Amarillo, M. L. and Castro, J.	2010	Environmental Conservation	BACI	Peer-reviewed published literature	Quantitative and Qualitative	Palawan	1990	Philippines	12.1516	119.917	Google maps	Busuanga	Household in Palawan	adult	NR	Random sample of households in 9 barangays, stratified across different ages groups.	At least 4 years	The RH intervention supported family planning information and counselling for informed choice, community-based distribution and social marketing of non-clinical methods of contraception (such as condom and pill), referral for other services and care, and peer education and BCC to reduce risk of unplanned pregnancy and sexually transmitted infections including HIV/AIDS. Policy advocacy inputs targ…	Health intervention	Before RH	2001	2001 (comparator- before); 2007 (intervention- after)	Health	Youth contraceptive use		Household survey (not matched pre-post, they were different, deliberately)	400 households	400 households	Raw data not provided					Table 5	No sig difference in youth contraceptive use during the first sexual experience 4 years after the RH intervention in Palawan, in a sample of 400 households.	http://w.pfpi.org/pdf/S0376892910000779a.pdf	as above
41	Rayyan	JE & PTN	JE	2021-09-07	D'Agnes, L., D'Agnes, H., Schwartz, J. B., Amarillo, M. L., & Castro, J. (2010). Integrated management of coastal resources and human health yields added value: A comparative study in Palawan (Philippines). Environmental Conservation, 37(4), 398-409.	D'Agnes, 2010	Integrated management of coastal resources and human health yields added value: A comparative study in Palawan (Philippines)	D'Agnes, L. and D'Agnes, H. and Schwartz, J. B. and Amarillo, M. L. and Castro, J.	2010	Environmental Conservation	BACI	Peer-reviewed published literature	Quantitative and Qualitative	Palawan	1990	Philippines	11.84	119.99	Google maps	Cullion	Household in Palawan	adult	NR	Random sample of households in 9 barangays, stratified across different ages groups.	At least 4 years	The integrated approach included both types of interventions (CRM+RH) delivered as one service package.	CBNRM and Health intervention	Before RH and CRM	2001	2001 (comparator- before); 2007 (intervention- after)	Health	Youth contraceptive use		Household survey (not matched pre-post, they were different, deliberately)	400 households	400 households	Raw data not provided					Table 5	Sig increase in youth contraceptive use during the first sexual experience 4 years after the CRM+RH intervention in Palawan, in a sample of 400 households.	http://w.pfpi.org/pdf/S0376892910000779a.pdf	as above
41	Rayyan	JE & PTN	JE	2021-09-07	D'Agnes, L., D'Agnes, H., Schwartz, J. B., Amarillo, M. L., & Castro, J. (2010). Integrated management of coastal resources and human health yields added value: A comparative study in Palawan (Philippines). Environmental Conservation, 37(4), 398-409.	D'Agnes, 2010	Integrated management of coastal resources and human health yields added value: A comparative study in Palawan (Philippines)	D'Agnes, L. and D'Agnes, H. and Schwartz, J. B. and Amarillo, M. L. and Castro, J.	2010	Environmental Conservation	BACI	Peer-reviewed published literature	Quantitative and Qualitative	Palawan	1990	Philippines	10.8547	121.044	Google maps	Cuyo	Household in Palawan	adult	NR	Random sample of households in 9 barangays, stratified across different ages groups.	At least 4 years	The CRM intervention supported participatory coastal resource assessment (PCRA), establishment and management of marine and mangrove protected areas (MPAs), mangrove reforestation, increased enforcement, and peer education and behaviour change communication (BCC) interventions to encourage community compliance with MPA management practices, the Philippine Fisheries Code and municipal ordinances p…	Community based Natural Resource Management	Before CRM	2001	2001 (comparator- before); 2007 (intervention- after)	Health	Proportion of young (15–24) males sexually active		Household survey (not matched pre-post, they were different, deliberately)	400 households	400 households	Raw data not provided					Table 5	No sig difference in proportion of young males sexually active 4 years after the CRM intervention in Palawan, in a sample of 400 households.	http://w.pfpi.org/pdf/S0376892910000779a.pdf	as above
41	Rayyan	JE & PTN	JE	2021-09-07	D'Agnes, L., D'Agnes, H., Schwartz, J. B., Amarillo, M. L., & Castro, J. (2010). Integrated management of coastal resources and human health yields added value: A comparative study in Palawan (Philippines). Environmental Conservation, 37(4), 398-409.	D'Agnes, 2010	Integrated management of coastal resources and human health yields added value: A comparative study in Palawan (Philippines)	D'Agnes, L. and D'Agnes, H. and Schwartz, J. B. and Amarillo, M. L. and Castro, J.	2010	Environmental Conservation	BACI	Peer-reviewed published literature	Quantitative and Qualitative	Palawan	1990	Philippines	12.1516	119.917	Google maps	Busuanga	Household in Palawan	adult	NR	Random sample of households in 9 barangays, stratified across different ages groups.	At least 4 years	The RH intervention supported family planning information and counselling for informed choice, community-based distribution and social marketing of non-clinical methods of contraception (such as condom and pill), referral for other services and care, and peer education and BCC to reduce risk of unplanned pregnancy and sexually transmitted infections including HIV/AIDS. Policy advocacy inputs targ…	Health intervention	Before RH	2001	2001 (comparator- before); 2007 (intervention- after)	Health	Proportion of young (15–24) males sexually active		Household survey (not matched pre-post, they were different, deliberately)	400 households	400 households	Raw data not provided					Table 5	No sig difference in proportion of young males sexually active before and 4 years after the RH intervention in Palawan, in a sample of 400 households.	http://w.pfpi.org/pdf/S0376892910000779a.pdf	as above
41	Rayyan	JE & PTN	JE	2021-09-07	D'Agnes, L., D'Agnes, H., Schwartz, J. B., Amarillo, M. L., & Castro, J. (2010). Integrated management of coastal resources and human health yields added value: A comparative study in Palawan (Philippines). Environmental Conservation, 37(4), 398-409.	D'Agnes, 2010	Integrated management of coastal resources and human health yields added value: A comparative study in Palawan (Philippines)	D'Agnes, L. and D'Agnes, H. and Schwartz, J. B. and Amarillo, M. L. and Castro, J.	2010	Environmental Conservation	BACI	Peer-reviewed published literature	Quantitative and Qualitative	Palawan	1990	Philippines	11.84	119.99	Google maps	Cullion	Household in Palawan	adult	NR	Random sample of households in 9 barangays, stratified across different ages groups.	At least 4 years	The integrated approach included both types of interventions (CRM+RH) delivered as one service package.	CBNRM and Health intervention	Before RH and CRM	2001	2001 (comparator- before); 2007 (intervention- after)	Health	Proportion of young (15–24) males sexually active		Household survey (not matched pre-post, they were different, deliberately)	400 households	400 households	Raw data not provided					Table 5	Sig decrease in proportion of young males sexually active after 4 years of CRM+RH intervention in Palawan, in a sample of 400 households.	http://w.pfpi.org/pdf/S0376892910000779a.pdf	as above
41	Rayyan	JE & PTN	JE	2021-09-07	D'Agnes, L., D'Agnes, H., Schwartz, J. B., Amarillo, M. L., & Castro, J. (2010). Integrated management of coastal resources and human health yields added value: A comparative study in Palawan (Philippines). Environmental Conservation, 37(4), 398-409.	D'Agnes, 2010	Integrated management of coastal resources and human health yields added value: A comparative study in Palawan (Philippines)	D'Agnes, L. and D'Agnes, H. and Schwartz, J. B. and Amarillo, M. L. and Castro, J.	2010	Environmental Conservation	BACI	Peer-reviewed published literature	Quantitative and Qualitative	Palawan	1990	Philippines	10.8547	121.044	Google maps	Cuyo	Household in Palawan	adult	NR	Random sample of households in 9 barangays, stratified across different ages groups.	At least 4 years	The CRM intervention supported participatory coastal resource assessment (PCRA), establishment and management of marine and mangrove protected areas (MPAs), mangrove reforestation, increased enforcement, and peer education and behaviour change communication (BCC) interventions to encourage community compliance with MPA management practices, the Philippine Fisheries Code and municipal ordinances p…	Community based Natural Resource Management	Before CRM	2001	2001 (comparator- before); 2007 (intervention- after)	Economic living standards	Proportion of households dependent on fishing		Household survey (not matched pre-post, they were different, deliberately)	400 households	400 households	Raw data not provided					Table 5	No sig difference in proportion of households dependent on fishing after 4 years of the CRM intervention in Palawan, in a sample of 400 households.	http://w.pfpi.org/pdf/S0376892910000779a.pdf	as above
41	Rayyan	JE & PTN	JE	2021-09-07	D'Agnes, L., D'Agnes, H., Schwartz, J. B., Amarillo, M. L., & Castro, J. (2010). Integrated management of coastal resources and human health yields added value: A comparative study in Palawan (Philippines). Environmental Conservation, 37(4), 398-409.	D'Agnes, 2010	Integrated management of coastal resources and human health yields added value: A comparative study in Palawan (Philippines)	D'Agnes, L. and D'Agnes, H. and Schwartz, J. B. and Amarillo, M. L. and Castro, J.	2010	Environmental Conservation	BACI	Peer-reviewed published literature	Quantitative and Qualitative	Palawan	1990	Philippines	12.1516	119.917	Google maps	Busuanga	Household in Palawan	adult	NR	Random sample of households in 9 barangays, stratified across different ages groups.	At least 4 years	The RH intervention supported family planning information and counselling for informed choice, community-based distribution and social marketing of non-clinical methods of contraception (such as condom and pill), referral for other services and care, and peer education and BCC to reduce risk of unplanned pregnancy and sexually transmitted infections including HIV/AIDS. Policy advocacy inputs targ…	Health intervention	Before RH	2001	2001 (comparator- before); 2007 (intervention- after)	Economic living standards	Proportion of households dependent on fishing		Household survey (not matched pre-post, they were different, deliberately)	400 households	400 households	Raw data not provided					Table 5	No sig difference in proportion of households dependent on fishing before and after the RH intervention.	http://w.pfpi.org/pdf/S0376892910000779a.pdf	as above
41	Rayyan	JE & PTN	JE	2021-09-07	D'Agnes, L., D'Agnes, H., Schwartz, J. B., Amarillo, M. L., & Castro, J. (2010). Integrated management of coastal resources and human health yields added value: A comparative study in Palawan (Philippines). Environmental Conservation, 37(4), 398-409.	D'Agnes, 2010	Integrated management of coastal resources and human health yields added value: A comparative study in Palawan (Philippines)	D'Agnes, L. and D'Agnes, H. and Schwartz, J. B. and Amarillo, M. L. and Castro, J.	2010	Environmental Conservation	BACI	Peer-reviewed published literature	Quantitative and Qualitative	Palawan	1990	Philippines	11.84	119.99	Google maps	Cullion	Household in Palawan	adult	NR	Random sample of households in 9 barangays, stratified across different ages groups.	At least 4 years	The integrated approach included both types of interventions (CRM+RH) delivered as one service package.	CBNRM and Health intervention	Before RH and CRM	2001	2001 (comparator- before); 2007 (intervention- after)	Economic living standards	Proportion of households dependent on fishing		Household survey (not matched pre-post, they were different, deliberately)	400 households	400 households	Raw data not provided					Table 5	Sig decrease in proportion of households dependent on fishing after 4 years of CRM+RH intervention in Palawan, in a sample of 400 households.	http://w.pfpi.org/pdf/S0376892910000779a.pdf	as above
82	Rayyan	Thao	JE	2021-10-10	Richardson, R. B., & Suvedi, M. (2018). Assessing the potential for small-scale aquaculture in Cambodia. Environments, 5(7), 76.	Richardson, 2018	Assessing the potential for small-scale aquaculture in Cambodia	Richardson, R. B. and Suvedi, M.	2018	Environments	CI	Peer-reviewed published literature	Quantitative and Qualitative	Tonle Sap	1997	Cambodia	12.75	103.813	UNESCO website centre point		Fish farming/former fish farming households	adult	Fish farming/former fish farming	Those who signed up to a small scale aquaculture program, across 4 target provinces.	4 years (not reported in paper, found elsewhere)	Small-scale aquaculture through semi-intensive pond management program (Cambodia HARVEST Aquaculture and Fisheries Program).	Livelihood intervention	No intervention (people who discontinued)	People who started with the program and then stopped	2015	Material living standards	Sometimes unable to afford to feed family	A question in questionnaire	Household survey	324	112	%	23	n/a	40	n/a	Figure 4, table 8	In a comparative study using a household survey in Tonle Sap lake in 2015, a group of locals who continued on the small scale aquaculture program (n=324) had the problem of not affording to feed their families/themselves less often than those who discontinued, n=112 (23% vs 40%), but the difference was not significantly different.	https://www.mdpi.com/2076-3298/5/7/76/htm		z score = 1.381, p = 0.1673 (not significantly different between the two groups)
146	Rayyan	Thao	JE	2021-10-16	Shively, G., & Martinez, E. (2001). Deforestation, irrigation, employment, and cautious optimism in southern Palawan, the Philippines. In A. Angelsen & D. Kaimowitz (Eds.), Agricultural technologies and tropical deforestation (pp. 335-346). CABI.	Shively, 2001	Deforestation, irrigation, employment and cautious optimism in southern Palawan, the Philippines	Shively, G. and Martinez, E. and Angelsen, A. and Kaimowitz, D.	2001	Agricultural Technologies and Tropical Deforestation (book)	CI	Book	Quantitative	Palawan	1990	Philippines	8.7723	117.721	Google maps (from another paper's coordinates).	Midpoint of Marangas and Tamlang, Palawan	Community	adult	Farming		NA	Farms with irrigation systems	Livelihood intervention	BR site with no irrigation	Rain-fed farms	1997	Economic living standards	Total income		Survey	46	35	Pesos (at the time of the survey US$1 = 25 pesos)	104128		108867		Table 18.1	No significant difference in income between irrigated and rain-fed lowland rice farms, across 81 farms in Palawan, with unknown duration of irrigation programme.	https://citeseerx.ist.psu.edu/viewdoc/download?doi=10.1.1.1087.3392&rep=rep1&type=pdf
146	Rayyan	Thao	JE	2021-10-16	Shively, G., & Martinez, E. (2001). Deforestation, irrigation, employment, and cautious optimism in southern Palawan, the Philippines. In A. Angelsen & D. Kaimowitz (Eds.), Agricultural technologies and tropical deforestation (pp. 335-346). CABI.	Shively, 2001	Deforestation, irrigation, employment and cautious optimism in southern Palawan, the Philippines	Shively, G. and Martinez, E. and Angelsen, A. and Kaimowitz, D.	2001	Agricultural Technologies and Tropical Deforestation (book)	BA	Book	Quantitative	Palawan	1990	Philippines	8.7723	117.721	Google maps (from another paper's coordinates).	Midpoint of Marangas and Tamlang, Palawan.	Community	adult	Farming		NA	Irrigation	Livelihood intervention	Before irrigation	"before" irrigation, but the details are very unclear on this	1997	Economic living standards	Days of employment for farm laborers		Survey	Unclear	Unclear	Days	44		18		Table 18.4	More days of employment available on upland farms after irrigation systems added vs before, but not significant. Unknown number of farms and duration of irrigation.	https://citeseerx.ist.psu.edu/viewdoc/download?doi=10.1.1.1087.3392&rep=rep1&type=pdf
167	Rayyan	JE & PTN	JE	2021-09-15	Bahadur, K. C. K., Elliott, V., Seng, R., Pomeroy, R. S., Schenkels, J., & Fraser, E. D. (2020). Evaluating community fishery management using Fishers' perceptions in the Tonle Sap lake of Cambodia. Environmental Development, 33, 100503.	Bahadur, 2020	Evaluating community fishery management using Fishers' perceptions in the Tonle Sap lake of Cambodia	Bahadur, K. C. K. and Elliott, V. and Seng, R. and Pomeroy, R. S. and Schenkels, J. and Fraser, E. D. G.	2020	Environmental Development	Non-comparative retrospective perceptions	Peer-reviewed published literature	Quantitative	Tonle Sap	1997	Cambodia	12.75	103.813	UNESCO website centre point		Households dependent on fish	NR	Dependent on fish in some way		3 years	Fishing reform: abolishment of lots, and start of community fishing policy	Community based Natural Resource Management	n/a		2015 (one survey timepoint)	Economic living standards	Profit made from fishing	Decreased/increased/same	Survey	484	n/a	%	46.5/38.2/15.3				Table 3	In Tonle Sap, after 3 years of fishing legislation, a survey of 484 people indicated that profit made from fishing (% household) did not change significantly.	https://www.sciencedirect.com/science/article/abs/pii/S221146452030018X		This is perspective data in comparison to before the fishing reform.
167	Rayyan	JE & PTN	JE	2021-09-15	Bahadur, K. C. K., Elliott, V., Seng, R., Pomeroy, R. S., Schenkels, J., & Fraser, E. D. (2020). Evaluating community fishery management using Fishers' perceptions in the Tonle Sap lake of Cambodia. Environmental Development, 33, 100503.	Bahadur, 2020	Evaluating community fishery management using Fishers' perceptions in the Tonle Sap lake of Cambodia	Bahadur, K. C. K. and Elliott, V. and Seng, R. and Pomeroy, R. S. and Schenkels, J. and Fraser, E. D. G.	2020	Environmental Development	Non-comparative retrospective perceptions	Peer-reviewed published literature	Quantitative	Tonle Sap	1997	Cambodia	12.75	103.813	UNESCO website centre point		Households dependent on fish	NR	Dependent on fish in some way		3 years	Fishing reform: abolishment of lots, and start of community fishing policy	Community based Natural Resource Management	n/a		2015 (one survey timepoint)	Economic living standards	Access to fish better	Better/worse	Survey	428	n/a	%	75/25				Table 3	In Tonle Sap, after 3 years of fishing legislation, a survey of 428 people indicated that access to fish has improved significantly (p<0.05).	https://www.sciencedirect.com/science/article/abs/pii/S221146452030018X		This is perspective data in comparison to before the fishing reform.
167	Rayyan	JE & PTN	JE	2021-09-15	Bahadur, K. C. K., Elliott, V., Seng, R., Pomeroy, R. S., Schenkels, J., & Fraser, E. D. (2020). Evaluating community fishery management using Fishers' perceptions in the Tonle Sap lake of Cambodia. Environmental Development, 33, 100503.	Bahadur, 2020	Evaluating community fishery management using Fishers' perceptions in the Tonle Sap lake of Cambodia	Bahadur, K. C. K. and Elliott, V. and Seng, R. and Pomeroy, R. S. and Schenkels, J. and Fraser, E. D. G.	2020	Environmental Development	Non-comparative retrospective perceptions	Peer-reviewed published literature	Quantitative	Tonle Sap	1997	Cambodia	12.75	103.813	UNESCO website centre point		Households dependent on fish	NR	Dependent on fish in some way		3 years	Fishing reform: abolishment of lots, and start of community fishing policy	Community based Natural Resource Management	n/a		2015 (one survey timepoint)	Economic living standards	Livelihood and income improved?	Improved/not improved	Survey	422	n/a	%	47.9/52.1				Table 3	In Tonle Sap, after 3 years of fishing legislation, a survey of 422 people indicated that better livelihood and income since the reform did not change significantly.	https://www.sciencedirect.com/science/article/abs/pii/S221146452030018X		This is perspective data in comparison to before the fishing reform.
167	Rayyan	JE & PTN	JE	2021-09-15	Bahadur, K. C. K., Elliott, V., Seng, R., Pomeroy, R. S., Schenkels, J., & Fraser, E. D. (2020). Evaluating community fishery management using Fishers' perceptions in the Tonle Sap lake of Cambodia. Environmental Development, 33, 100503.	Bahadur, 2020	Evaluating community fishery management using Fishers' perceptions in the Tonle Sap lake of Cambodia	Bahadur, K. C. K. and Elliott, V. and Seng, R. and Pomeroy, R. S. and Schenkels, J. and Fraser, E. D. G.	2020	Environmental Development	Non-comparative retrospective perceptions	Peer-reviewed published literature	Quantitative	Tonle Sap	1997	Cambodia	12.75	103.813	UNESCO website centre point		Households dependent on fish	NR	Dependent on fish in some way		3 years	Fishing reform: abolishment of lots, and start of community fishing policy	Community based Natural Resource Management	n/a		2015 (one survey timepoint)	Governance (and empowerment)	Conflict with law enforcers	Decreased/increased/same	Survey	469	n/a	%	77.4/7.9/14.7				Table 3	In Tonle Sap, after 3 years of fishing legislation, a survey of 469 people indicated that the amount of conflicts with law enforcement have decreased.	https://www.sciencedirect.com/science/article/abs/pii/S221146452030018X		This is perspective data in comparison to before the fishing reform.
167	Rayyan	JE & PTN	JE	2021-09-15	Bahadur, K. C. K., Elliott, V., Seng, R., Pomeroy, R. S., Schenkels, J., & Fraser, E. D. (2020). Evaluating community fishery management using Fishers' perceptions in the Tonle Sap lake of Cambodia. Environmental Development, 33, 100503.	Bahadur, 2020	Evaluating community fishery management using Fishers' perceptions in the Tonle Sap lake of Cambodia	Bahadur, K. C. K. and Elliott, V. and Seng, R. and Pomeroy, R. S. and Schenkels, J. and Fraser, E. D. G.	2020	Environmental Development	Non-comparative retrospective perceptions	Peer-reviewed published literature	Quantitative	Tonle Sap	1997	Cambodia	12.75	103.813	UNESCO website centre point		Households dependent on fish	NR	Dependent on fish in some way		3 years	Fishing reform: abolishment of lots, and start of community fishing policy	Community based Natural Resource Management	n/a		2015 (one survey timepoint)	Social relations	Conflict with fishers	Decreased/increased/same	Survey	489	n/a	%	78.1/5.1/16.8				Table 3	In Tonle Sap, after 3 years of fishing legislation, a survey of 489 people indicated that the amount of conflict with other fishers have significantly decreased (p<0.1).	https://www.sciencedirect.com/science/article/abs/pii/S221146452030018X		This is perspective data in comparison to before the fishing reform.
167	Rayyan	JE & PTN	JE	2021-09-15	Bahadur, K. C. K., Elliott, V., Seng, R., Pomeroy, R. S., Schenkels, J., & Fraser, E. D. (2020). Evaluating community fishery management using Fishers' perceptions in the Tonle Sap lake of Cambodia. Environmental Development, 33, 100503.	Bahadur, 2020	Evaluating community fishery management using Fishers' perceptions in the Tonle Sap lake of Cambodia	Bahadur, K. C. K. and Elliott, V. and Seng, R. and Pomeroy, R. S. and Schenkels, J. and Fraser, E. D. G.	2020	Environmental Development	Non-comparative retrospective perceptions	Peer-reviewed published literature	Quantitative	Tonle Sap	1997	Cambodia	12.75	103.813	UNESCO website centre point		Households dependent on fish	NR	Dependent on fish in some way		3 years	Fishing reform: abolishment of lots, and start of community fishing policy	Community based Natural Resource Management	n/a		2015 (one survey timepoint)	Subjective well-being	Happiness	Decreased/increased/same	Survey	467	n/a	%	20.1/35.1/44.8				Table 3	In Tonle Sap, after 3 years of fishing legislation, a survey of 467 people indicated that people's general happiness has improved since reform.	https://www.sciencedirect.com/science/article/abs/pii/S221146452030018X		This is perspective data in comparison to before the fishing reform.
167	Rayyan	JE & PTN	JE	2021-09-15	Bahadur, K. C. K., Elliott, V., Seng, R., Pomeroy, R. S., Schenkels, J., & Fraser, E. D. (2020). Evaluating community fishery management using Fishers' perceptions in the Tonle Sap lake of Cambodia. Environmental Development, 33, 100503.	Bahadur, 2020	Evaluating community fishery management using Fishers' perceptions in the Tonle Sap lake of Cambodia	Bahadur, K. C. K. and Elliott, V. and Seng, R. and Pomeroy, R. S. and Schenkels, J. and Fraser, E. D. G.	2020	Environmental Development	Non-comparative retrospective perceptions	Peer-reviewed published literature	Quantitative	Tonle Sap	1997	Cambodia	12.75	103.813	UNESCO website centre point		Households dependent on fish	NR	Dependent on fish in some way		3 years	Fishing reform: abolishment of lots, and start of community fishing policy	Community based Natural Resource Management	n/a		2015 (one survey timepoint)	Subjective well-being	Fear of getting into trouble	Decreased/increased/same	Survey	465	n/a	%	49.3/28.6/22.1				Table 3	In Tonle Sap, after 3 years of fishing legislation, a survey of 465 people indicated that fear of getting into trouble has significantly decreased (p<0.05).	https://www.sciencedirect.com/science/article/abs/pii/S221146452030018X		This is perspective data in comparison to before the fishing reform.
198	Rayyan	JE & PTN	JE	2021-09-15	Sok, S., Yu, X., & Wong, K. K. (2012). Impediments to community fisheries management: Some findings in Kompong Pou commune, Krakor District in Cambodia's Tonle Sap. Singapore Journal of Tropical Geography, 33(3), 398-413.	Sok, 2012	Impediments to community fisheries management: Some findings in Kompong Pou commune, Krakor District in Cambodia's Tonle Sap	Sok, S. and Yu, X. J. and Wong, K. K.	2012	Singapore Journal of Tropical Geography	Non-comparative perceptions	Peer-reviewed published literature	Quantitative	Tonle Sap	1997	Cambodia	12.6065	104.103	Google maps	Kompong Pou commune central point	Households	adult	Rice is main income source, fishing secondary for most	3 villages in the Kompong Pou commune.	8 years approx.	Community fishing project	Community based Natural Resource Management	n/a		2010	Social relations	Participation of women in community meetings about community fisheries project		Survey	301							Table 1	In Tonle Sap, after 8 years of community fishing agreements, 46.3% of females compared to 75.2% of males participated in community meetings (301 people surveyed). Significantly different (p<0.05) odds ratio of 3.8. Participation in advocacy campaigns and commune investment plan development were not significantly different between males and females.	https://onlinelibrary.wiley.com/doi/10.1111/sjtg.12007	Males were more likely to take part in community meetings and group discussions (OR=3.8; P<0.05 and OR=3.5; P<0.05 respectively) than were females. Our fieldwork confirmed that many women do not see being CFi leaders as part of their role, mostly because of the demands of heavy housework and myriad family responsibilities. Not surprisingly, the low degree of female participation in CFi management…
198	Rayyan	JE & PTN	JE	2021-09-15	Sok, S., Yu, X., & Wong, K. K. (2012). Impediments to community fisheries management: Some findings in Kompong Pou commune, Krakor District in Cambodia's Tonle Sap. Singapore Journal of Tropical Geography, 33(3), 398-413.	Sok, 2012	Impediments to community fisheries management: Some findings in Kompong Pou commune, Krakor District in Cambodia's Tonle Sap	Sok, S. and Yu, X. J. and Wong, K. K.	2012	Singapore Journal of Tropical Geography	Non-comparative perceptions	Peer-reviewed published literature	Quantitative	Tonle Sap	1997	Cambodia	12.6065	104.103	Google maps	Kompong Pou commune central point	Households	adult	Rice is main income source, fishing secondary for most	3 villages in the Kompong Pou commune.	8 years approx.	Community fishing project	Community based Natural Resource Management	n/a		2010	Social relations	Participation of women in group discussions about community fisheries project		Survey	301							Table 1	In Tonle Sap, after 8 years of community fishing agreements, 38.4% of females compared to 67.9% of males participated in group discussions (301 people surveyed). Significantly different odds ratio of >3.5 at p<0.05	https://onlinelibrary.wiley.com/doi/10.1111/sjtg.12007	As above.
198	Rayyan	JE & PTN	JE	2021-09-15	Sok, S., Yu, X., & Wong, K. K. (2012). Impediments to community fisheries management: Some findings in Kompong Pou commune, Krakor District in Cambodia's Tonle Sap. Singapore Journal of Tropical Geography, 33(3), 398-413.	Sok, 2012	Impediments to community fisheries management: Some findings in Kompong Pou commune, Krakor District in Cambodia's Tonle Sap	Sok, S. and Yu, X. J. and Wong, K. K.	2012	Singapore Journal of Tropical Geography	Non-comparative perceptions	Peer-reviewed published literature	Quantitative	Tonle Sap	1997	Cambodia	12.6065	104.103	Google maps	Kompong Pou commune central point	Households	adult	Rice is main income source, fishing secondary for most	3 villages in the Kompong Pou commune.	8 years approx.	Community fishing project	Community based Natural Resource Management	n/a		2010	Social relations	Participation of women in workshops about community fisheries project		Survey	301							Table 2	In Tonle Sap, after 8 years of community fishing agreements, 48.8% of females compared to 64.2% of males participated in workshops (301 people surveyed). Significantly different odds ratio of 2.1, at p<0.05. Other activities which were not significantly different included training, video screenings, cross visits, whiteboard information and bulletins.	https://onlinelibrary.wiley.com/doi/10.1111/sjtg.12007	As above.
237	Rayyan	Thao	JE	2021-10-20	Palmer, C. (2014). Making a difference? Accounting for nongovernmental organizations in the comanagement of Lore Lindu national park, Indonesia. The Journal of Environment & Development, 23(4), 417-445.	Palmer, 2014	Making a difference? Accounting for nongovernmental organizations in the comanagement of Lore Lindu National Park, Indonesia	Palmer, C.	2014	Journal of Environment & Development	Non-comparative (data for two interventions)	Peer-reviewed published literature	Quantitative and Qualitative	Lore Lindu	1978	Indonesia	-1.09167	120.388	https://en.unesco.org/biosphere/aspac/lore-lindu		Communities in 3 areas impacted by NGOs	adult		Those being the most closely involved in the negotiation and implementation of comanagement in their communities.	14 years?	One of two (or both) NGOs: Yayasan Tanah Merdeka (YTM) and Yayasan Jambata (YJ) comanagement is focused on supporting indigenous rights to resource extraction.	Community based Natural Resource Management	n/a		2006-2007	Governance (and empowerment)	Participation of all household heads in negotiations		Community surveys	7		1=yes; 0=no	0.29	0.46			Table 4	Participation of ALL household heads in negotiations for comanagement arrangements occurred in the YTM/YJ site. For 28 community members in Lore Lindu national park, over 14 years of NGO supporting indigenous rights to resource extraction.	https://www.researchgate.net/publication/278395308_Making_a_Difference_Accounting_for_Nongovernmental_Organizations_in_the_Comanagement_of_Lore_Lindu_National_Park_Indonesia	The participation of all household heads only took place in a few cases, although significantly more communities with TNC-facilitated agreements claimed full participation than did those with YTM/YJ agreements. YTM and YJ concentrated their efforts on the western side of TNLL (communities were more indigenous). TNC targeted a larger number of communities, mostly on the eastern side, larger territ…
237	Rayyan	Thao	JE	2021-10-20	Palmer, C. (2014). Making a difference? Accounting for nongovernmental organizations in the comanagement of Lore Lindu national park, Indonesia. The Journal of Environment & Development, 23(4), 417-445.	Palmer, 2014	Making a difference? Accounting for nongovernmental organizations in the comanagement of Lore Lindu National Park, Indonesia	Palmer, C.	2014	Journal of Environment & Development	Non-comparative (data for two interventions)	Peer-reviewed published literature	Quantitative and Qualitative	Lore Lindu	1978	Indonesia	-1.09167	120.388	https://en.unesco.org/biosphere/aspac/lore-lindu		Communities in 3 areas impacted by NGOs	adult		Those being the most closely involved in the negotiation and implementation of comanagement in their communities.	14 years?	One of two (or both) NGOs: Yayasan Tanah Merdeka (YTM) and Yayasan Jambata (YJ) comanagement is focused on supporting indigenous rights to resource extraction.	Community based Natural Resource Management	n/a		2006-2007	Governance (and empowerment)	Participation of some household heads in negotiations		Community surveys	7		1=yes; 0=no score	0.62	0.50			Table 4	Participation of SOME household heads in negotiations for comanagement arrangements occurred in the YTM/YJ site. For 28 community members in Lore Lindu national park , over 14 years of NGO supporting indigenous rights to resource extraction.	https://www.researchgate.net/publication/278395308_Making_a_Difference_Accounting_for_Nongovernmental_Organizations_in_the_Comanagement_of_Lore_Lindu_National_Park_Indonesia	as above
237	Rayyan	Thao	JE	2021-10-20	Palmer, C. (2014). Making a difference? Accounting for nongovernmental organizations in the comanagement of Lore Lindu national park, Indonesia. The Journal of Environment & Development, 23(4), 417-445.	Palmer, 2014	Making a difference? Accounting for nongovernmental organizations in the comanagement of Lore Lindu National Park, Indonesia	Palmer, C.	2014	Journal of Environment & Development	Non-comparative (data for two interventions)	Peer-reviewed published literature	Quantitative and Qualitative	Lore Lindu	1978	Indonesia	-1.09167	120.388	https://en.unesco.org/biosphere/aspac/lore-lindu		Communities in 3 areas impacted by NGOs	adult		Those being the most closely involved in the negotiation and implementation of comanagement in their communities.	14 years?	1 NGO - The Nature Conservancy (TNC) focus on biodiversity conservation	Community based Natural Resource Management	n/a		2006-2007	Governance (and empowerment)	Participation of all household heads in negotiations		Community surveys	21		1=yes; 0=no	0	0			Table 4	Participation of ALL household heads in negotiations for comanagement arrangements did not occur in the TNC site. For 28 community members in Lore Lindu national park , over 14 years of 2 NGOs supporting biodiversity conservation.	https://www.researchgate.net/publication/278395308_Making_a_Difference_Accounting_for_Nongovernmental_Organizations_in_the_Comanagement_of_Lore_Lindu_National_Park_Indonesia	as above
237	Rayyan	Thao	JE	2021-10-20	Palmer, C. (2014). Making a difference? Accounting for nongovernmental organizations in the comanagement of Lore Lindu national park, Indonesia. The Journal of Environment & Development, 23(4), 417-445.	Palmer, 2014	Making a difference? Accounting for nongovernmental organizations in the comanagement of Lore Lindu National Park, Indonesia	Palmer, C.	2014	Journal of Environment & Development	Non-comparative (data for two interventions)	Peer-reviewed published literature	Quantitative and Qualitative	Lore Lindu	1978	Indonesia	-1.09167	120.388	https://en.unesco.org/biosphere/aspac/lore-lindu		Communities in 3 areas impacted by NGOs	adult		Those being the most closely involved in the negotiation and implementation of comanagement in their communities.	14 years?	1 NGO - The Nature Conservancy (TNC) focus on biodiversity conservation	Community based Natural Resource Management	n/a		2006-2007	Governance (and empowerment)	Participation of some household heads in negotiations		Community surveys	21		1=yes; 0=no score	0.86	0.38			Table 4	Participation of SOME household heads in negotiations for comanagement arrangements occurred in the TNC site. For 28 community members in Lore Lindu national park , over 14 years of 2 NGOs supporting biodiversity conservation.	https://www.researchgate.net/publication/278395308_Making_a_Difference_Accounting_for_Nongovernmental_Organizations_in_the_Comanagement_of_Lore_Lindu_National_Park_Indonesia	as above
317	Rayyan	Thao	JE	2021-10-27	Eriksson, B., Johansson, F., & Blicharska, M. (2019). Socio-economic impacts of marine conservation efforts in three Indonesian fishing communities. Marine Policy, 103, 59-67.	Eriksson, 2019	Socio-economic impacts of marine conservation efforts in three Indonesian fishing communities	Eriksson, B. and Johansson, F. and Blicharska, M.	2019	Marine Policy	CI	Peer-reviewed published literature	Quantitative and Qualitative	Komodo MPA	1977	Indonesia	8.625	119.591	https://en.unesco.org/biosphere/aspac/komodo		Residents	adult	Fishing-related livelihood	Either local fishermen or other types of stakeholders with fishing-related livelihood sources.	Since 1980 in Komodo, since 2010 in Nusa Penida (comparator).	Shark and manta ray conservation - fishing zone restrictions, fishing gear restrictions.	Resource Use Management	Non BR with intervention	Nusa Penida MPA with fishing zone restrictions and gear restrictions	Not clear	Economic living standards	Effect of conservation on economic income	If interviewees had experienced increase/decrease/no change in their or their community's economic income	Semi-structured interviews	30	14	% of respondents	10/63/27		43/0/57		Table 4	In Komodo National Park the majority of 30 interviewees, 63%, had experienced negative effects on their economic situation from the park. Interviewees mentioned that the zoning system had complicated their access to fishing grounds, and they had to invest in new fishing gear. In Nusa Penida, outside the BR, 43% of the 14 interviewees had seen an increase in their income while none had experienced…	http://gambusia.zo.ncsu.edu/readings/Eriksson_et_al_2019.pdf
317	Rayyan	Thao	JE	2021-10-27	Eriksson, B., Johansson, F., & Blicharska, M. (2019). Socio-economic impacts of marine conservation efforts in three Indonesian fishing communities. Marine Policy, 103, 59-67.	Eriksson, 2019	Socio-economic impacts of marine conservation efforts in three Indonesian fishing communities	Eriksson, B. and Johansson, F. and Blicharska, M.	2019	Marine Policy	CI	Peer-reviewed published literature	Quantitative and Qualitative	Komodo MPA	1977	Indonesia	8.625	119.591	https://en.unesco.org/biosphere/aspac/komodo		Residents	adult	Fishing-related livelihood	Either local fishermen or other types of stakeholders with fishing-related livelihood sources.	Since 1980 in Komodo, since 2010 in Nusa Penida (comparator).	Shark and manta ray conservation - fishing zone restrictions, fishing gear restrictions.	Resource Use Management	Non BR with intervention	Nusa Penida MPA with fishing zone restrictions and gear restrictions	Not clear	Education	Information on conservation rules	If interviewees showed a high/low/no change degree of knowledge on conservation rules	Semi-structured interviews	30	14	% of respondents	43/40/17		72/14/14		Table 4	In Komodo National Park, 43% of the 30 interviews indicated a high degree of conservation-related knowledge and 40% a low degree. Many complained about poor access to information on regulations. Meanwhile, most (86%) of the 14 interviewees in Nusa Penida (outside BR) revealed high degrees of knowledge on the MPA and its regulations. This can likely be explained by the fact that stakeholder groups…	http://gambusia.zo.ncsu.edu/readings/Eriksson_et_al_2019.pdf
317	Rayyan	Thao	JE	2021-10-27	Eriksson, B., Johansson, F., & Blicharska, M. (2019). Socio-economic impacts of marine conservation efforts in three Indonesian fishing communities. Marine Policy, 103, 59-67.	Eriksson, 2019	Socio-economic impacts of marine conservation efforts in three Indonesian fishing communities	Eriksson, B. and Johansson, F. and Blicharska, M.	2019	Marine Policy	CI	Peer-reviewed published literature	Quantitative and Qualitative	Komodo MPA	1977	Indonesia	8.625	119.591	https://en.unesco.org/biosphere/aspac/komodo		Residents	adult	Fishing-related livelihood	Either local fishermen or other types of stakeholders with fishing-related livelihood sources.	Since 1980 in Komodo, since 2010 in Nusa Penida (comparator).	Shark and manta ray conservation - fishing zone restrictions, fishing gear restrictions.	Resource Use Management	Non BR with intervention	Nusa Penida MPA with fishing zone restrictions and gear restrictions	Not clear	Social relations	Relationship with conservation authorities	How interviewees characterize their or their community's relations with conservation authorities: good/bad/no mention	Semi-structured interviews	30	14	% of respondents	20/67/13		86/0/14		Table 4	In Komodo National Park relations between fishing communities and conservation authorities (mainly the park rangers) seemed to be relatively strained. Only 20% of the 30 interviewees spoke of good relations with conservation authorities while 67% mentioned poor relations. According to several interviewees, park rangers used threatening or aggressive methods to manage the national park. Lack of pr…	http://gambusia.zo.ncsu.edu/readings/Eriksson_et_al_2019.pdf
317	Rayyan	Thao	JE	2021-10-27	Eriksson, B., Johansson, F., & Blicharska, M. (2019). Socio-economic impacts of marine conservation efforts in three Indonesian fishing communities. Marine Policy, 103, 59-67.	Eriksson, 2019	Socio-economic impacts of marine conservation efforts in three Indonesian fishing communities	Eriksson, B. and Johansson, F. and Blicharska, M.	2019	Marine Policy	CI	Peer-reviewed published literature	Quantitative and Qualitative	Komodo MPA	1977	Indonesia	8.625	119.591	https://en.unesco.org/biosphere/aspac/komodo		Residents	adult	Fishing-related livelihood	Either local fishermen or other types of stakeholders with fishing-related livelihood sources.	Since 1980 in Komodo, since 2010 in Nusa Penida (comparator).	Shark and manta ray conservation - fishing zone restrictions, fishing gear restrictions.	Resource Use Management	Non BR with intervention	Nusa Penida MPA with fishing zone restrictions and gear restrictions	Not clear	Economic living standards	Access to alternative livelihoods	If interviewees had experienced access to alternative sources of income, for them or their community (not dependent on fishing sharks/manta rays or fishing within protected areas): good/ poor or no access/ no mention	Semi-structured interviews	30	14	% of respondents	23/67/10		64/0/36		Table 4	Only 23% of the 30 interviewees in Komodo had access to alternative livelihoods, the major obstacle being a lack of access to financial support to start new businesses, such as local shops or street kitchens. In Nusa Penida (outside BR) access to alternative livelihoods was perceived as easy, especially in tourism which was used as an additional source of income by half of the interviewees (total…	http://gambusia.zo.ncsu.edu/readings/Eriksson_et_al_2019.pdf
332	Rayyan	Thao	JE	2021-10-27	Nguyen, V. H. (2019). Tourism and poverty: Perspectives and experiences of local residents in Cu Lao Cham MPA, Vietnam. Tourism in Marine Environments, 14(3), 179-197.	Nguyen, 2019	Tourism and poverty: Perspectives and experiences of local residents in Cu Lao Cham MPA, Vietnam	Nguyen, V. H.	2019	Tourism in Marine Environments	Non comparative perspectives survey	Peer-reviewed published literature	Quantitative and Qualitative	Cu Lao Cham	2009	Vietnam	15.9632	108.506	Google maps	Midpoint of Cu Lao Cham islands	Local people working in tourism sector	adult	Most respondents had multiple jobs, typically fishing and tourism	Non-random sampling from all 4 villages in Cu Lao Cham.	NR	Initiatives to aid local people participation in tourism services: Training courses for local guides and motorbike taxi groups.	Livelihood intervention	n/a	n/a	Nov 2017-June 2018	Social relations	Perceived social conflict between local tourism stakeholders with tour operators		Interviews	41		% of respondents reporting perceived social conflicts	0.29				Table 3	29% of local people involved in tourism in Cu Lao Cham (n=41) thought tourism, supported by initiatives from the CLC Tourism Management board, caused social conflicts between local tourism stakeholders and tour operators.	https://www.ingentaconnect.com/content/cog/tme/2019/00000014/00000003/art00005
332	Rayyan	Thao	JE	2021-10-27	Nguyen, V. H. (2019). Tourism and poverty: Perspectives and experiences of local residents in Cu Lao Cham MPA, Vietnam. Tourism in Marine Environments, 14(3), 179-197.	Nguyen, 2019	Tourism and poverty: Perspectives and experiences of local residents in Cu Lao Cham MPA, Vietnam	Nguyen, V. H.	2019	Tourism in Marine Environments	Non comparative perspectives survey	Peer-reviewed published literature	Quantitative and Qualitative	Cu Lao Cham	2009	Vietnam	15.9632	108.506	Google maps	Midpoint of Cu Lao Cham islands	Local people working in tourism sector	adult	Most respondents had multiple jobs, typically fishing and tourism	Non-random sampling from all 4 villages in Cu Lao Cham.	NR	Initiatives to aid local people participation in tourism services: Training courses for local guides and motorbike taxi groups.	Livelihood intervention	n/a	n/a	Nov 2017-June 2018	Social relations	Perceived social conflict between local freelance guides and the package tour guides		Interviews	41		% of respondents reporting perceived social conflicts	0.1				Table 3	10% of local people involved in tourism in Cu Lao Cham (n=41) thought tourism, supported by initiatives from the CLC Tourism Management board, caused social conflicts between local freelance guides and package tour guides.	https://www.ingentaconnect.com/content/cog/tme/2019/00000014/00000003/art00005
332	Rayyan	Thao	JE	2021-10-27	Nguyen, V. H. (2019). Tourism and poverty: Perspectives and experiences of local residents in Cu Lao Cham MPA, Vietnam. Tourism in Marine Environments, 14(3), 179-197.	Nguyen, 2019	Tourism and poverty: Perspectives and experiences of local residents in Cu Lao Cham MPA, Vietnam	Nguyen, V. H.	2019	Tourism in Marine Environments	Non comparative perspectives survey	Peer-reviewed published literature	Quantitative and Qualitative	Cu Lao Cham	2009	Vietnam	15.9632	108.506	Google maps	Midpoint of Cu Lao Cham islands	Local people working in tourism sector	adult	Most respondents had multiple jobs, typically fishing and tourism	Non-random sampling from all 4 villages in Cu Lao Cham.	NR	Initiatives to aid local people participation in tourism services: Training courses for local guides and motorbike taxi groups.	Livelihood intervention	n/a	n/a	Nov 2017-June 2018	Social relations	Perceived social conflict within local tourism stakeholders		Interviews	41		% of respondents reporting perceived social conflicts	0.12				Table 3	12% of local people involved in tourism in Cu Lao Cham (n=41) thought tourism, supported by initiatives from the CLC Tourism Management board, caused social conflicts within local tourism stakeholders.	https://www.ingentaconnect.com/content/cog/tme/2019/00000014/00000003/art00005
332	Rayyan	Thao	JE	2021-10-27	Nguyen, V. H. (2019). Tourism and poverty: Perspectives and experiences of local residents in Cu Lao Cham MPA, Vietnam. Tourism in Marine Environments, 14(3), 179-197.	Nguyen, 2019	Tourism and poverty: Perspectives and experiences of local residents in Cu Lao Cham MPA, Vietnam	Nguyen, V. H.	2019	Tourism in Marine Environments	Non comparative perspectives survey	Peer-reviewed published literature	Quantitative and Qualitative	Cu Lao Cham	2009	Vietnam	15.9632	108.506	Google maps	Midpoint of Cu Lao Cham islands	Local people working in tourism sector	adult	Most respondents had multiple jobs, typically fishing and tourism	Non-random sampling from all 4 villages in Cu Lao Cham.	NR	Initiatives to aid local people participation in tourism services: Training courses for local guides and motorbike taxi groups.	Livelihood intervention	n/a	n/a	Nov 2017-June 2018	Subjective well-being	Perceived impact on quality of life		Interviews	41		% of respondents reporting improved a lot/ improved a little/ no change	63%/15%/17%				Table 2	68% of local people involved in tourism in Cu Lao Cham (n=41) thought tourism, supported by initiatives from the CLC Tourism Management board, improved quality of life a lot, 15% thought it had improved a little, and 17% thought there was no change.	https://www.ingentaconnect.com/content/cog/tme/2019/00000014/00000003/art00005
332	Rayyan	Thao	JE	2021-10-27	Nguyen, V. H. (2019). Tourism and poverty: Perspectives and experiences of local residents in Cu Lao Cham MPA, Vietnam. Tourism in Marine Environments, 14(3), 179-197.	Nguyen, 2019	Tourism and poverty: Perspectives and experiences of local residents in Cu Lao Cham MPA, Vietnam	Nguyen, V. H.	2019	Tourism in Marine Environments	Non comparative perspectives survey	Peer-reviewed published literature	Quantitative and Qualitative	Cu Lao Cham	2009	Vietnam	15.9632	108.506	Google maps	Midpoint of Cu Lao Cham islands	Local people working in tourism sector	adult	Most respondents had multiple jobs, typically fishing and tourism	Non-random sampling from all 4 villages in Cu Lao Cham.	NR	Initiatives to aid local people participation in tourism services: Training courses for local guides and motorbike taxi groups.	Livelihood intervention	n/a	n/a	Nov 2017-June 2018	Economic living standards	Perceived impact on local economy		Interviews	41		% of respondents reporting providing jobs for the poor/ providing jobs for women	90%/90%				Table 2	90% of local people involved in tourism in Cu Lao Cham (n=41) perceived that tourism, supported by initiatives from the CLC Tourism Management board, had provided jobs for the poor, and 90% perceived that tourism had provided jobs for women.	https://www.ingentaconnect.com/content/cog/tme/2019/00000014/00000003/art00005
SM8	SM	JE	JE	21/10.2021	Dumlao, B. C. (2003). Acceptability of mangrove rehabilitation project to the coastal community in Brgy Kamuning, Sta. Lourdes, Tagburos in Puerto Princesa City, Palawan Thesis.	Dumlao, 2003	Acceptability of mangrove rehabilitation project to the coastal community in Brgy Kamuning, Sta. Lourdes, Tagburos in Puerto Princesa City, Palawan	Dumlao, B. C.	2003	n/a	CI	Thesis	Quantitative and Qualitative	Palawan	1990	Philippines	9.92603	118.811		Coordinates are for Puerto Princessa City. Barangay included are Kamuning, Sta Lourdes and Tagburos.	Coastal community	adult	60% fishermen; 32% other; 8% unemployed	Members and non-members of the intervention project: most had low financial status and education and were young to middle aged adults.	1996	Mangrove rehabilitation project	Habitat management	Non members of the mangrove rehabilitation project		Oct-Nov 2002	Economic living standards	Increased family income		Interview with structured questions	15	15	%	0.73	n/a	0	n/a	Tables 3 and 6	This comparative questionnaire study comparing the perspectives of local members of a mangrove rehabilitation project (6 years approx.) and local non-members shows that 73% of members experienced an uplift in their family income through financial support provided for the project, whilst none of the non-members did. However, 23% of the members said their family income had decreased due to their li…	Available at Western Philippines University Library
SM8	SM	JE	JE	21/10.2021	Dumlao, B. C. (2003). Acceptability of Mangrove Rehabilitation project to the coastal community in Brgy Kamuning, Sta. Lourdes, Tagburos in Puerto Princesa City, Palawan Thesis.	Dumlao, 2003	Acceptability of mangrove rehabilitation project to the coastal community in Brgy Kamuning, Sta. Lourdes, Tagburos in Puerto Princesa City, Palawan	Dumlao, B. C.	2003	n/a	CI	Thesis	Quantitative and Qualitative	Palawan	1990	Philippines	9.92603	118.811		Coordinates are for Puerto Princessa City. Barangay included are Kamuning, Sta Lourdes and Tagburos.	Coastal community	adult	60% fishermen; 32% other; 8% unemployed		1996	Mangrove rehabilitation project	Habitat management	Non members of the mangrove rehabilitation project		Oct-Nov 2002	Social relations	Tensions in local social relations	Including: boundary and area conflict, lack of cooperation	Interview with structured questions	15	15	% yes/ experienced	1	n/a	1	n/a	Tables 4 and 7	This comparative questionnaire study comparing the perspectives of local members of a mangrove rehabilitation project and local non-members shows that both members and non-members experienced project-related social tensions (misunderstandings, boundary and area conflicts and lack of cooperation). This is likely due to/ exacerbated by project implementors not providing solutions or guidance for th…	Available at Western Philippines University Library
SM15	SM	JE	JE	2021-11-22	Pido, M. D., Vergara, S. G., Macasaet, M. T. U., Pontillas, J. F. A., Pontillas, M. S., de Leon, E. P., ... & Mendoza, N. I. (2009). Socioeconomic monitoring (SOCMON) as a tool in the management of marine protected areas: Participatory process and initial survey results in Binduyan Fish Sanctuary, Palawan, Philippines. In Proceedings of the 11th International Coral Reef Symposium, Ft. Lauderdale,…	Pido, 2009	Socioeconomic monitoring (SOCMON) as a tool in the management of marine protected areas: Participatory process and initial survey results in Binduyan Fish Sanctuary, Palawan, Philippines	Pido, M. D., Vergara, S. G., Macasaet, M. T. U., Pontillas, J. F. A., Pontillas, M. S., de Leon, E. P., ... & Mendoza, N. I.	2009	Proceedings of the 11th International Coral Reef Symposium, Ft. Lauderdale, Florida	Non comparative survey	Grey literature organisational report	Quantitative	Palawan	1990	Philippines	9.99338	119.065		Binduyan Fish Sanctuary, Puerto Princesa city	Local residents	NR	Heavily dependent on fishing; eco-tourism has been developed recently		6 years maximum	Locally managed MPA	Community based Natural Resource Management	n/a	n/a	NR	Material living standards	Material style of life, based on house construction materials (a proxy)	Each of the responses was converted into a numerical rating: in the case of the type of roof, for example, tin/GI sheet has a value of 4, while thatch/bamboo has a value of 1. As an instance for windows, a glass window has a value of 1, while a wooden window has a value of 3. Out of a lowest possible aggregate score of 5 (very high material style of life) and highest aggregate score of 20 (very l…	Individual and household interviews	135							Pg 838 (in text, below table 3)	Interview data for 135 households within MPA (maximum 6 years duration) in Palawan found that using household building materials as a proxy, the material style of life measures were: low 30.4%; middle 36.3%; and high 33.3%.	https://nsuworks.nova.edu/cgi/viewcontent.cgi?filename=171&article=1000&context=occ_icrs
SM18	SM	JE	JE	2021-11-22	Torell, E., Crawford, B., Kotowicz, D., Herrera, M. D., & Tobey, J. (2010). Moderating our expectations on livelihoods in ICM: Experiences from Thailand, Nicaragua, and Tanzania. Coastal Management, 38(3), 216-237.	Torell, 2010	Moderating our expectations on livelihoods in ICM: Experiences from Thailand, Nicaragua, and Tanzania	Torell, E., Crawford, B., Kotowicz, D., Herrera, M. D., & Tobey, J.	2010	Coastal Management	Comparative, survey data	Peer-reviewed published literature	Quantitative	Ranong	1997	Thailand	9.6068	98.4627		Site = five communities adjacent to Laem Som National Park	Households	NR	NR	Mean 40 years, 63% women	NR	Micro credit and initiation of diverse new enterprises to restart and diversify livelihoods by initiating resource management, livelihood, and small scale infrastructure initiatives in five communities that were severely affected by the 2004 Indian Ocean tsunami.	Livelihood intervention	Non project beneficiaries		NR	Economic living standards	Average number of livelihoods per household		Survey	226	228		1.92	0.932	2.04	0.979	Table 8	Household survey of micro credit intervention in Thailand (unknown duration) found no significant difference between micro-credit beneficiaries and non beneficiaries for the average number of livelihoods per household.	https://www.researchgate.net/publication/233121787_Moderating_our_Expectations_on_Livelihoods_in_ICM_Experiences_from_Thailand_Nicaragua_and_Tanzania
SM18	SM	JE	JE	2021-11-22	Torell, E., Crawford, B., Kotowicz, D., Herrera, M. D., & Tobey, J. (2010). Moderating our expectations on livelihoods in ICM: Experiences from Thailand, Nicaragua, and Tanzania. Coastal Management, 38(3), 216-237.	Torell, 2010	Moderating our expectations on livelihoods in ICM: Experiences from Thailand, Nicaragua, and Tanzania	Torell, E., Crawford, B., Kotowicz, D., Herrera, M. D., & Tobey, J.	2010	Coastal Management	Non-comparative, survey	Peer-reviewed published literature	Quantitative	Ranong	1997	Thailand	9.6068	98.4627		Site = five communities adjacent to Laem Som National Park	Households	NR	NR	Mean 40 years, 63% women	NR	Micro credit and initiation of diverse new enterprises to restart and diversify livelihoods by initiating resource management, livelihood, and small scale infrastructure initiatives in five communities that were severely affected by the 2004 Indian Ocean tsunami.	Livelihood intervention	n/a		NR	Social relations	Create stronger social ties		Survey	226							Table 14	Household survey of micro credit intervention in Thailand (unknown duration), found 73% of micro-credit beneficiaries gave 4 on a Likert of 1-5 for creating a stronger society.	https://www.researchgate.net/publication/233121787_Moderating_our_Expectations_on_Livelihoods_in_ICM_Experiences_from_Thailand_Nicaragua_and_Tanzania
SM18	SM	JE	JE	2021-11-22	Torell, E., Crawford, B., Kotowicz, D., Herrera, M. D., & Tobey, J. (2010). Moderating our expectations on livelihoods in ICM: Experiences from Thailand, Nicaragua, and Tanzania. Coastal Management, 38(3), 216-237.	Torell, 2010	Moderating our expectations on livelihoods in ICM: Experiences from Thailand, Nicaragua, and Tanzania	Torell, E., Crawford, B., Kotowicz, D., Herrera, M. D., & Tobey, J.	2010	Coastal Management	Non-comparative, survey	Peer-reviewed published literature	Quantitative	Ranong	1997	Thailand	9.6068	98.4627		Site = five communities adjacent to Laem Som National Park	Households	NR	NR	Mean 40 years, 63% women	NR	Micro credit and initiation of diverse new enterprises to restart and diversify livelihoods by initiating resource management, livelihood, and small scale infrastructure initiatives in five communities that were severely affected by the 2004 Indian Ocean tsunami.	Livelihood intervention	n/a		NR	Governance (and empowerment)	Improve coordination with local government		Survey	226							Table 14	Household survey of micro credit intervention in Thailand (unknown duration), found 51% of beneficiaries gave 4 on a Likert of 1-5 for improving coordination with local governments.	https://www.researchgate.net/publication/233121787_Moderating_our_Expectations_on_Livelihoods_in_ICM_Experiences_from_Thailand_Nicaragua_and_Tanzania
SM18	SM	JE	JE	2021-11-22	Torell, E., Crawford, B., Kotowicz, D., Herrera, M. D., & Tobey, J. (2010). Moderating our expectations on livelihoods in ICM: Experiences from Thailand, Nicaragua, and Tanzania. Coastal Management, 38(3), 216-237.	Torell, 2010	Moderating our expectations on livelihoods in ICM: Experiences from Thailand, Nicaragua, and Tanzania	Torell, E., Crawford, B., Kotowicz, D., Herrera, M. D., & Tobey, J.	2010	Coastal Management	Non-comparative, survey	Peer-reviewed published literature	Quantitative	Ranong	1997	Thailand	9.6068	98.4627		Site = five communities adjacent to Laem Som National Park	Households	NR	NR	Mean 40 years, 63% women	NR	Micro credit and initiation of diverse new enterprises to restart and diversify livelihoods by initiating resource management, livelihood, and small scale infrastructure initiatives in five communities that were severely affected by the 2004 Indian Ocean tsunami.	Livelihood intervention	n/a		NR	Education	Develop my business skills		Survey	226							Table 14	Household survey of micro credit intervention in Thailand (unknown duration) 67% of beneficiaries gave 4 on a Likert of 1-5 for developing business skills.	https://www.researchgate.net/publication/233121787_Moderating_our_Expectations_on_Livelihoods_in_ICM_Experiences_from_Thailand_Nicaragua_and_Tanzania
SM19	SM	JE	JE	2021-11-22	Tran, L., & Walter, P. (2014). Ecotourism, gender and development in northern Vietnam. Annals of Tourism Research, 44, 116-130.	Tran, 2014	Ecotourism, gender and development in northern Vietnam	Tran, L., & Walter, P.	2014	Annals of Tourism Research	Comparative, interview data	Peer-reviewed published literature	Quantitative and Qualitative	Red River Delta	2004	Vietnam	20.2379	106.479		Giao Xuan	Local residents participating in scheme	NR	NR		2006-2011 (funded)	Giao Xuan community-based ecotourism project - overall objective was ‘‘to strengthen and develop the skills and capabilities of community members (especially poor women and fishermen) in conservation-based eco-business to address poverty and improve living standards through sustainable livelihoods that conserve the environment".	Livelihood intervention	Non host families involved in the CBET		Aug 2011- Feb 2012	Economic living standards	Income per month		Interviews	11 host families involved in the CBET	3	USD					Pg 122	A mostly qualitative study of a 5 year community based ecotourism project in Vietnam with external funding. For the 11 host families who participated in the study, income from community based ecotourism was approximately $47 per month, about twice the average household ecotourism income for other CBET members who did not host. The ecotourism income gained by the 11 families was at least twice as …	https://daneshyari.com/article/preview/1007123.pdf	The only intervention with quantitative data is for families hosting tourists and it is not clear how the project supported this. The focus of the paper is about the wider project (of community based ecotourism itself, which had many arms).
SM21	SM	JE	JE	2021-12-21	Tupper, M., Asif, F., Garces, L. R., & Pido, M. D. (2015). Evaluating the management effectiveness of marine protected areas at seven selected sites in the Philippines. Marine Policy, 56, 33-42.	Tupper, 2015	Evaluating the management effectiveness of marine protected areas at seven selected sites in the Philippines	Tupper, M., Asif, F., Garces, L. R., & Pido, M. D.	2015	Marine Policy	Non comparative household survey on perceptions	Peer-reviewed published literature	Quantitative and Qualitative	Palawan	1990	Philippines	12.2633	120.025		Busuang, Palawan	Stakeholders for the Calamines islands MPA	NR	Government, MPA managers, fishers, tourism, aquaculture and others	Academe; National government agencies (BFAR, DENR); LGU (municipal/village official, MPA managers); Fishers/fishing association; Private sector (tourism, aquaculture); Youth sector.	2 years	Sagrada-Bogtong Marine Reserve	Resource Use Management	n/a		Apr-Jun 2008	Governance (and empowerment)	Existence of a decision making & management body; Existence and adequacy of enabling legislation; Degree of interaction between managers & stakeholders	A + or - (also 0 or ?) was given for the overall rating across all stakeholders, indicating a general consensus.	Household survey	28							Table 4	In Palawan, 2 years after MPA, a household survey of a wide range of MPA stakeholders showed an overall positive rating for "Existence of a decision making & management body" and "Existence and adequacy of enabling legislation", and an overall negative rating for "Degree of interaction between managers & stakeholders".	https://digitalarchive.worldfishcenter.org/bitstream/handle/20.500.12348/485/3820_2015_Tupper_Evaluating.pdf
SM21	SM	JE	JE	2021-12-21	Tupper, M., Asif, F., Garces, L. R., & Pido, M. D. (2015). Evaluating the management effectiveness of marine protected areas at seven selected sites in the Philippines. Marine Policy, 56, 33-42.	Tupper, 2015	Evaluating the management effectiveness of marine protected areas at seven selected sites in the Philippines	Tupper, M., Asif, F., Garces, L. R., & Pido, M. D.	2015	Marine Policy	Non comparative household survey on perceptions	Peer-reviewed published literature	Quantitative and Qualitative	Palawan	1990	Philippines	12.2633	120.025		Busuang, Palawan	Stakeholders for the Calamines islands MPA	NR	Government, MPA managers, fishers, tourism, aquaculture and others	Academe; National government agencies (BFAR, DENR); LGU (municipal/village official, MPA managers); Fishers/fishing association; Private sector (tourism, aquaculture); Youth sector.	2 years	Sagrada-Bogtong Marine Reserve	Resource Use Management	n/a		Apr-Jun 2008	Economic living standards	Perceptions of local resource harvest; Perceptions of non-market and non-use value; Number and nature of markets	A + or - (also 0 or ?) was given for the overall rating across all stakeholders, indicating a general consensus.	Household survey	28							Table 4	In Palawan, 2 years after MPA, a household survey of a wide range of MPA stakeholders showed an overall negative rating for "Perceptions of local resource harvest"; and an overall positive rating for "Perceptions of non-market and non-use value" and for "Number and nature of markets".	https://digitalarchive.worldfishcenter.org/bitstream/handle/20.500.12348/485/3820_2015_Tupper_Evaluating.pdf
SM21	SM	JE	JE	2021-12-21	Tupper, M., Asif, F., Garces, L. R., & Pido, M. D. (2015). Evaluating the management effectiveness of marine protected areas at seven selected sites in the Philippines. Marine Policy, 56, 33-42.	Tupper, 2015	Evaluating the management effectiveness of marine protected areas at seven selected sites in the Philippines	Tupper, M., Asif, F., Garces, L. R., & Pido, M. D.	2015	Marine Policy	Non comparative household survey on perceptions	Peer-reviewed published literature	Quantitative and Qualitative	Palawan	1990	Philippines	12.0079	120.062		Bintuang, Palawan	Stakeholders for the Calamines islands MPA	NR	Government, MPA managers, fishers, tourism, aquaculture and others	Academe; National government agencies (BFAR, DENR); LGU (municipal/village official, MPA managers); Fishers/fishing association; Private sector (tourism, aquaculture); Youth sector.	4 years	Decalve Strict Protection Zone (Bintuan-Sangat Marine Park)	Resource Use Management	n/a		Apr-Jun 2008	Governance (and empowerment)	Existence of a decision making & management body; Existence and adequacy of enabling legislation; Degree of interaction between managers & stakeholders	A + or - (also 0 or ?) was given for the overall rating across all stakeholders, indicating a general consensus.	Household survey	28							Table 4	In Palawan, 4 years after MPA, a household survey of a wide range of MPA stakeholders showed an overall positive rating for "Existence of a decision making & management body" and "Existence and adequacy of enabling legislation", and for "Degree of interaction between managers & stakeholders".	https://digitalarchive.worldfishcenter.org/bitstream/handle/20.500.12348/485/3820_2015_Tupper_Evaluating.pdf
SM21	SM	JE	JE	2021-12-21	Tupper, M., Asif, F., Garces, L. R., & Pido, M. D. (2015). Evaluating the management effectiveness of marine protected areas at seven selected sites in the Philippines. Marine Policy, 56, 33-42.	Tupper, 2015	Evaluating the management effectiveness of marine protected areas at seven selected sites in the Philippines	Tupper, M., Asif, F., Garces, L. R., & Pido, M. D.	2015	Marine Policy	Non comparative household survey on perceptions	Peer-reviewed published literature	Quantitative and Qualitative	Palawan	1990	Philippines	12.0079	120.062		Bintuang, Palawan	Stakeholders for the Calamines islands MPA	NR	Government, MPA managers, fishers, tourism, aquaculture and others	Academe; National government agencies (BFAR, DENR); LGU (municipal/village official, MPA managers); Fishers/fishing association; Private sector (tourism, aquaculture); Youth sector.	4 years	Decalve Strict Protection Zone (Bintuan-Sangat Marine Park)	Resource Use Management	n/a		Apr-Jun 2008	Economic living standards	Perceptions of local resource harvest; Perceptions of non-market and non-use value; Number and nature of markets	A + or - (also 0 or ?) was given for the overall rating across all stakeholders, indicating a general consensus.	Household survey	28							Table 4	In Palawan, 4 years after MPA, a household survey of a wide range of MPA stakeholders showed an overall negative rating for "Perceptions of local resource harvest"; an overall positive rating for "Perceptions of non-market and non-use value" and for "Number and nature of markets".	https://digitalarchive.worldfishcenter.org/bitstream/handle/20.500.12348/485/3820_2015_Tupper_Evaluating.pdf
SM21	SM	JE	JE	2021-12-21	Tupper, M., Asif, F., Garces, L. R., & Pido, M. D. (2015). Evaluating the management effectiveness of marine protected areas at seven selected sites in the Philippines. Marine Policy, 56, 33-42.	Tupper, 2015	Evaluating the management effectiveness of marine protected areas at seven selected sites in the Philippines	Tupper, M., Asif, F., Garces, L. R., & Pido, M. D.	2015	Marine Policy	Non comparative household survey on perceptions	Peer-reviewed published literature	Quantitative and Qualitative	Palawan	1990	Philippines	11.8408	119.961		Culion, Palawan	Stakeholders for the Calamines islands MPA	NR	Government, MPA managers, fishers, tourism, aquaculture and others	Academe; National government agencies (BFAR, DENR); LGU (municipal/village official, MPA managers); Fishers/fishing association; Private sector (tourism, aquaculture); Youth sector.	3 years	Bugor-Sand Island MPA	Resource Use Management	n/a		Apr-Jun 2008	Governance (and empowerment)	Existence of a decision making & management body; Existence and adequacy of enabling legislation; Degree of interaction between managers & stakeholders	A + or - (also 0 or ?) was given for the overall rating across all stakeholders, indicating a general consensus.	Household survey	28							Table 4	In Palawan, 3 years after MPA, a household survey of a wide range of MPA stakeholders showed an overall positive rating for "Existence of a decision making & management body" and "Existence and adequacy of enabling legislation", and for "Degree of interaction between managers & stakeholders".	https://digitalarchive.worldfishcenter.org/bitstream/handle/20.500.12348/485/3820_2015_Tupper_Evaluating.pdf
SM21	SM	JE	JE	2021-12-21	Tupper, M., Asif, F., Garces, L. R., & Pido, M. D. (2015). Evaluating the management effectiveness of marine protected areas at seven selected sites in the Philippines. Marine Policy, 56, 33-42.	Tupper, 2015	Evaluating the management effectiveness of marine protected areas at seven selected sites in the Philippines	Tupper, M., Asif, F., Garces, L. R., & Pido, M. D.	2015	Marine Policy	Non comparative household survey on perceptions	Peer-reviewed published literature	Quantitative and Qualitative	Palawan	1990	Philippines	11.8408	119.961		Culion, Palawan	Stakeholders for the Calamines islands MPA	NR	Government, MPA managers, fishers, tourism, aquaculture and others	Academe; National government agencies (BFAR, DENR); LGU (municipal/village official, MPA managers); Fishers/fishing association; Private sector (tourism, aquaculture); Youth sector.	3 years	Bugor-Sand Island MPA	Resource Use Management	n/a		Apr-Jun 2008	Economic living standards	Perceptions of local resource harvest; Perceptions of non-market and non-use value; Number and nature of markets	A + or - (also 0 or ?) was given for the overall rating across all stakeholders, indicating a general consensus.	Household survey	28							Table 4	In Palawan, 3 years after MPA, a household survey of a wide range of MPA stakeholders showed an overall negative rating for "Perceptions of local resource harvest"; an overall positive rating for "Perceptions of non-market and non-use value" and for "Number and nature of markets."	https://digitalarchive.worldfishcenter.org/bitstream/handle/20.500.12348/485/3820_2015_Tupper_Evaluating.pdf

## Sheet: README
Additional file 7
This file contains the data extraction spreadsheet for the included studies in this systematic review.
